# Supplementary material for: Conservation of epigenetic regulation by the MLL3/4 tumour suppressor in planarian pluripotent stem cells
Source: Nat Commun. 2018 Sep 7;9:3633. doi: 10.1038/s41467-018-06092-6 (PMC6128892; doi:10.1038/s41467-018-06092-6)
Supplement: Supplementary file 3 — Supplementary Data 1 [file 41467_2018_6092_MOESM3_ESM.xls]

## Sheet: Supplementary Table 1.xls
Supplementary Data 1. Differentially expressed loci following LPT(RNAi)
ID	regulation	fold-change	category	top hit	e-value	top model orgranism hit	top model organism species
asx1.1_ox1.0.loc.14682	down	1024	x1_2	Phytanoyl-CoA dioxygenase domain-containing protein 1	3e-62	phytanoyl-CoA dioxygenase domain-containing protein 1 isoform a	Homo sapiens
asx1.1_ox1.0.loc.36374	down	1024	x0	NA	NA	NA	NA
asx1.1_ox1.0.loc.14022	down	1024	x0	NA	NA	NA	NA
asx1.1_ox1.0.loc.09191	down	15.89	x0	NA	NA	NA	NA
asx1.1_ox1.0.loc.31687	down	10.2	unclassified	Small conductance calcium-activated potassium channel protein	2e-71	small conductance calcium-activated potassium channel protein 2 isoform SK2-S	Mus musculus
asx1.1_ox1.0.loc.12575	down	9.02	x2_ins	NA	NA	NA	NA
asx1.1_ox1.0.loc.21302	down	7.94	xins	NA	NA	NA	NA
asx1.1_ox1.0.loc.23066	down	7.91	x0	NA	NA	NA	NA
asx1.1_ox1.0.loc.15796	down	7.71	xins	Lipase	3e-109	gastric triacylglycerol lipase isoform 2 precursor	Homo sapiens
asx1.1_ox1.0.loc.02018	down	6.7	xins	NA	NA	NA	NA
asx1.1_ox1.0.loc.20349	down	6.63	x1	NA	NA	NA	NA
asx1.1_ox1.0.loc.19523	down	6.59	x2	NA	NA	NA	NA
asx1.1_ox1.0.loc.33062	down	6.24	xins	Hexosyltransferase	5e-23	Putative UDP-GlcNAc:betaGal beta-1,3-N-acetylglucosaminyltransferase LOC100288842	Homo sapiens
asx1.1_ox1.0.loc.19522	down	6.06	x2	NA	NA	NA	NA
asx1.1_ox1.0.loc.35313	down	6.05	x2	NA	NA	NA	NA
asx1.1_ox1.0.loc.15786	down	5.69	x2	NA	NA	NA	NA
asx1.1_ox1.0.loc.24417	down	5.6	x2	NA	NA	NA	NA
asx1.1_ox1.0.loc.18760	down	5.58	xins	Class A Scavenger Receptor (SRCR domain) with Serine Protease domain	3e-92	tequila, isoform D	Drosophila melanogaster
asx1.1_ox1.0.loc.14784	down	5.53	x2	Niemann-Pick type C1 domain-containing protein, putative	9e-30	nucleobindin 2b precursor	Danio rerio
asx1.1_ox1.0.loc.01289	down	5.31	x0	NA	NA	NA	NA
asx1.1_ox1.0.loc.11478	down	5.1	x1_2	NA	NA	NA	NA
asx1.1_ox1.0.loc.32479	down	5.02	xins	NA	NA	NA	NA
asx1.1_ox1.0.loc.31527	down	5	x1	NA	NA	NA	NA
asx1.1_ox1.0.loc.38370	down	4.99	x2	Zinc finger C2H2 type	5e-73	castor, isoform C	Drosophila melanogaster
asx1.1_ox1.0.loc.34646	down	4.99	xins	NA	NA	NA	NA
asx1.1_ox1.0.loc.35709	down	4.98	x2	Zinc finger protein	2e-08	zinc finger and BTB domain-containing protein 37	Danio rerio
asx1.1_ox1.0.loc.21866	down	4.97	x2	NA	NA	NA	NA
asx1.1_ox1.0.loc.38226	down	4.85	x2	NA	NA	NA	NA
asx1.1_ox1.0.loc.32620	down	4.83	xins	Heat shock protein 90kDa beta , member 1	2e-103	Endoplasmin	Mus musculus
asx1.1_ox1.0.loc.32617	down	4.82	x2	NA	NA	NA	NA
asx1.1_ox1.0.loc.17592	down	4.69	xins	NA	NA	NA	NA
asx1.1_ox1.0.loc.28269	down	4.66	xins	NA	NA	NA	NA
asx1.1_ox1.0.loc.02848	down	4.59	x1	NA	NA	NA	NA
asx1.1_ox1.0.loc.02952	down	4.59	x1_2	NA	NA	NA	NA
asx1.1_ox1.0.loc.36404	down	4.53	x2	NA	NA	NA	NA
asx1.1_ox1.0.loc.12940	down	4.49	x1	NA	NA	NA	NA
asx1.1_ox1.0.loc.25852	down	4.45	x2	NA	NA	NA	NA
asx1.1_ox1.0.loc.25958	down	4.44	x2	NA	NA	NA	NA
asx1.1_ox1.0.loc.27733	down	4.29	x0	NA	NA	NA	NA
asx1.1_ox1.0.loc.03032	down	4.27	xins	NA	NA	NA	NA
asx1.1_ox1.0.loc.26383	down	4.18	xins	Neuronal calcium sensor 2	1e-62	Neuronal calcium sensor 2	Caenorhabditis elegans
asx1.1_ox1.0.loc.00086	down	4.18	xins	NA	NA	NA	NA
asx1.1_ox1.0.loc.09944	down	4.16	xins	NA	NA	NA	NA
asx1.1_ox1.0.loc.16068	down	4.13	xins	Polypeptide N-acetylgalactosaminyltransferase	0	Putative polypeptide N-acetylgalactosaminyltransferase 10	Caenorhabditis elegans
asx1.1_ox1.0.loc.22096	down	4.13	xins	Gelsolin	1e-55	gelsolin, isoform B	Drosophila melanogaster
asx1.1_ox1.0.loc.09772	down	4.08	x2	NA	NA	NA	NA
asx1.1_ox1.0.loc.27069	down	4.06	xins	Procollagen-lysine,2-oxoglutarate 5-dioxygenase 3	8e-178	PREDICTED: procollagen-lysine,2-oxoglutarate 5-dioxygenase 3 isoform X1	Danio rerio
asx1.1_ox1.0.loc.23002	down	4.06	xins	NA	NA	NA	NA
asx1.1_ox1.0.loc.33065	down	4.04	x0	NA	NA	NA	NA
asx1.1_ox1.0.loc.18761	down	4.02	xins	Class A Scavenger Receptor (SRCR domain) with Serine Protease domain	5e-12	Zgc:171352 protein, partial	Danio rerio
asx1.1_ox1.0.loc.17971	down	4.02	x2	NA	NA	NA	NA
asx1.1_ox1.0.loc.32651	down	4.01	x0	NA	NA	NA	NA
asx1.1_ox1.0.loc.37486	down	3.97	xins	Thypedin-like 333	3e-12	Tetra THymosin (four thymosin repeat protein)	Caenorhabditis elegans
asx1.1_ox1.0.loc.30083	down	3.97	x1	Oxysterol-binding protein	6e-108	PREDICTED: oxysterol-binding protein-related protein 9 isoform X12	Homo sapiens
asx1.1_ox1.0.loc.11850	down	3.91	x1_2	NA	NA	NA	NA
asx1.1_ox1.0.loc.31388	down	3.91	x1	NA	NA	NA	NA
asx1.1_ox1.0.loc.09171	down	3.85	x1	NA	NA	NA	NA
asx1.1_ox1.0.loc.13226	down	3.82	x2	NA	NA	NA	NA
asx1.1_ox1.0.loc.38681	down	3.72	x2	NA	NA	NA	NA
asx1.1_ox1.0.loc.10751	down	3.71	x2	NA	NA	NA	NA
asx1.1_ox1.0.loc.19524	down	3.68	x2	Putative mushroom body large-type Kenyon cell-specific protein 1	1e-11	honeybee MBlk-1 Related factor	Caenorhabditis elegans
asx1.1_ox1.0.loc.09478	down	3.66	x0	NA	NA	NA	NA
asx1.1_ox1.0.loc.11766	down	3.65	x2_ins	NA	NA	NA	NA
asx1.1_ox1.0.loc.01652	down	3.63	xins	Collagen alpha-6(VI) chain	9e-31	PREDICTED: collagen alpha-6(VI) chain isoform X2	Mus musculus
asx1.1_ox1.0.loc.12209	down	3.59	x2	NA	NA	NA	NA
asx1.1_ox1.0.loc.27984	down	3.58	x0	NA	NA	NA	NA
asx1.1_ox1.0.loc.35968	down	3.58	x2_ins	NA	NA	NA	NA
asx1.1_ox1.0.loc.09034	down	3.56	xins	Putative calcium-binding protein	5e-09	calmodulin-4	Mus musculus
asx1.1_ox1.0.loc.33346	down	3.56	x2	NA	NA	NA	NA
asx1.1_ox1.0.loc.00091	down	3.55	xins	NA	NA	NA	NA
asx1.1_ox1.0.loc.27784	down	3.55	x2	NA	NA	NA	NA
asx1.1_ox1.0.loc.03085	down	3.54	xins	Ras and EF-hand domain-containing protein	6e-60	PREDICTED: ras and EF-hand domain-containing protein	Danio rerio
asx1.1_ox1.0.loc.23868	down	3.54	xins	Calmodulin	3e-26	calmodulin, isoform A	Drosophila melanogaster
asx1.1_ox1.0.loc.16877	down	3.54	xins	NA	NA	NA	NA
asx1.1_ox1.0.loc.06967	down	3.5	x2	NA	NA	NA	NA
asx1.1_ox1.0.loc.16489	down	3.5	x2	NA	NA	NA	NA
asx1.1_ox1.0.loc.32619	down	3.49	xins	Septin-10	1e-06	CG9297, isoform A	Drosophila melanogaster
asx1.1_ox1.0.loc.09192	down	3.48	x0	NA	NA	NA	NA
asx1.1_ox1.0.loc.14388	down	3.47	xins	NA	NA	NA	NA
asx1.1_ox1.0.loc.10593	down	3.46	xins	Nicotinic acetylcholine receptor a11 subunit	1e-139	nicotinic acetylcholine receptor alpha4, isoform G	Drosophila melanogaster
asx1.1_ox1.0.loc.35863	down	3.45	xins	NA	NA	NA	NA
asx1.1_ox1.0.loc.25704	down	3.44	x2	Actin, larval muscle-type; AltName: Full	3e-42	actin 42A	Drosophila melanogaster
asx1.1_ox1.0.loc.28887	down	3.44	xins	NA	NA	NA	NA
asx1.1_ox1.0.loc.32067	down	3.42	xins	NA	NA	NA	NA
asx1.1_ox1.0.loc.29666	down	3.41	x2	SOXB2-1	8e-46	transcription factor Sox-21-A	Danio rerio
asx1.1_ox1.0.loc.22454	down	3.4	x1	NA	NA	NA	NA
asx1.1_ox1.0.loc.16591	down	3.4	x0	NA	NA	NA	NA
asx1.1_ox1.0.loc.18826	down	3.37	xins	Nicotinic acetylcholine receptor beta 1 subunit	4e-29	Acetylcholine receptor subunit beta-like 1	Drosophila melanogaster
asx1.1_ox1.0.loc.13927	down	3.36	x2_ins	Acyl-CoA synthetase short-chain family member 3, mitochondrial	7e-98	PREDICTED: acyl-CoA synthetase short-chain family member 3, mitochondrial	Danio rerio
asx1.1_ox1.0.loc.27571	down	3.34	x0	NA	NA	NA	NA
asx1.1_ox1.0.loc.29190	down	3.33	xins	Predicted protein	4e-19	PREDICTED: telomerase protein component 1	Danio rerio
asx1.1_ox1.0.loc.15272	down	3.33	x1	NA	NA	NA	NA
asx1.1_ox1.0.loc.05250	down	3.32	x0	NA	NA	NA	NA
asx1.1_ox1.0.loc.08806	down	3.3	x1_2	NA	NA	NA	NA
asx1.1_ox1.0.loc.04360	down	3.29	x1_2	NA	NA	NA	NA
asx1.1_ox1.0.loc.14354	down	3.28	x1	NA	NA	NA	NA
asx1.1_ox1.0.loc.06171	down	3.27	xins	Gelsolin	1e-54	Gsna protein, partial	Danio rerio
asx1.1_ox1.0.loc.34114	down	3.23	xins	Predicted protein	6e-35	dual serine/threonine and tyrosine protein kinase	Danio rerio
asx1.1_ox1.0.loc.07926	down	3.22	x2	NA	NA	NA	NA
asx1.1_ox1.0.loc.05005	down	3.22	x1	NA	NA	NA	NA
asx1.1_ox1.0.loc.36012	down	3.21	x2_ins	Regulator of G-protein signaling 4	9e-40	PREDICTED: regulator of G-protein signaling 21-like	Danio rerio
asx1.1_ox1.0.loc.18625	down	3.18	xins	NA	NA	NA	NA
asx1.1_ox1.0.loc.29530	down	3.16	x2	Glutamine synthase	9e-11	Lengsin	Mus musculus
asx1.1_ox1.0.loc.35176	down	3.16	xins	Arrestin	1e-92	arrestin, beta 2b	Danio rerio
asx1.1_ox1.0.loc.36604	down	3.15	xins	MGC107969 protein	1e-74	cytochrome P450 precursor	Danio rerio
asx1.1_ox1.0.loc.00483	down	3.14	x2	NA	NA	NA	NA
asx1.1_ox1.0.loc.18114	down	3.13	x2	NA	NA	NA	NA
asx1.1_ox1.0.loc.00029	down	3.12	x2	NA	NA	NA	NA
asx1.1_ox1.0.loc.01668	down	3.11	x0	LOC100145328 protein	5e-73	cytochrome P450, family 46, subfamily A, polypeptide 1, tandem duplicate 1	Danio rerio
asx1.1_ox1.0.loc.03882	down	3.09	xins	NA	NA	NA	NA
asx1.1_ox1.0.loc.35982	down	3.08	x1_2	NA	NA	NA	NA
asx1.1_ox1.0.loc.00639	down	3.06	x1	NA	NA	NA	NA
asx1.1_ox1.0.loc.19128	down	3.04	x2	NA	NA	NA	NA
asx1.1_ox1.0.loc.12557	down	3.04	x2_ins	NA	NA	NA	NA
asx1.1_ox1.0.loc.05317	down	3.01	x2_ins	NA	NA	NA	NA
asx1.1_ox1.0.loc.13101	down	3.01	xins	NA	NA	NA	NA
asx1.1_ox1.0.loc.31484	down	3.01	x2	NA	NA	NA	NA
asx1.1_ox1.0.loc.21494	down	2.99	x2_ins	Pyruvate kinase	4e-103	PREDICTED: pyruvate kinase PKM isoform X1	Mus musculus
asx1.1_ox1.0.loc.36905	down	2.98	xins	Secretogranin 5	3e-11	Seven B Two (mammalian 7BT prohormone convertase chaperone) homolog	Caenorhabditis elegans
asx1.1_ox1.0.loc.03835	down	2.96	x2	SOXP-3	2e-18	PREDICTED: SRY (sex determining region Y)-box 8a isoform X1	Danio rerio
asx1.1_ox1.0.loc.14842	down	2.95	xins	XP001642131-like protein	2e-06	PREDICTED: placenta-specific gene 8 protein isoform X3	Mus musculus
asx1.1_ox1.0.loc.31247	down	2.95	x2	NA	NA	NA	NA
asx1.1_ox1.0.loc.11597	down	2.94	x2	Predicted protein	8e-23	PREDICTED: synaptotagmin-7 isoform X14	Homo sapiens
asx1.1_ox1.0.loc.17596	down	2.93	xins	NA	NA	NA	NA
asx1.1_ox1.0.loc.12870	down	2.9	x2_ins	NA	NA	NA	NA
asx1.1_ox1.0.loc.30096	down	2.88	x2	Zinc finger mym-type protein 1-like protein	3e-06	PREDICTED: zinc finger MYM-type protein 1 isoform X3	Homo sapiens
asx1.1_ox1.0.loc.25126	down	2.88	xins	Lectin 1	3e-59	macrophage mannose receptor 1 precursor	Homo sapiens
asx1.1_ox1.0.loc.23729	down	2.87	x2	NA	NA	NA	NA
asx1.1_ox1.0.loc.29971	down	2.84	x2	Ankyrin repeat domain containing protein 14	1e-06	ankyrin repeat domain-containing protein 49	Danio rerio
asx1.1_ox1.0.loc.10512	down	2.83	xins	NA	NA	NA	NA
asx1.1_ox1.0.loc.09529	down	2.81	xins	NA	NA	NA	NA
asx1.1_ox1.0.loc.37325	down	2.81	xins	NA	NA	NA	NA
asx1.1_ox1.0.loc.04046	down	2.8	x2	NA	NA	NA	NA
asx1.1_ox1.0.loc.19444	down	2.8	x2	NA	NA	NA	NA
asx1.1_ox1.0.loc.13928	down	2.79	x0	Protein Acss3	5e-150	Acyl-CoA synthetase short-chain family member 3, mitochondrial	Mus musculus
asx1.1_ox1.0.loc.14869	down	2.79	x1_2	NA	NA	NA	NA
asx1.1_ox1.0.loc.30394	down	2.79	x2_ins	NA	NA	NA	NA
asx1.1_ox1.0.loc.06063	down	2.78	xins	SJCHGC04453 protein	8e-20	uncharacterized protein Dmel_CG13321, isoform A	Drosophila melanogaster
asx1.1_ox1.0.loc.25685	down	2.76	x2	NA	NA	NA	NA
asx1.1_ox1.0.loc.21903	down	2.75	xins	Opsin	4e-65	opsin 4b	Danio rerio
asx1.1_ox1.0.loc.23279	down	2.75	x2_ins	Transcription factor Sox-6	6e-50	Sox102F, isoform A	Drosophila melanogaster
asx1.1_ox1.0.loc.09928	down	2.74	x2_ins	NA	NA	NA	NA
asx1.1_ox1.0.loc.17515	down	2.73	x1_2	NA	NA	NA	NA
asx1.1_ox1.0.loc.31414	down	2.72	xins	TRAF-6	4e-26	TNF receptor-associated factor 3 isoform 1	Homo sapiens
asx1.1_ox1.0.loc.26201	down	2.72	x2	NA	NA	NA	NA
asx1.1_ox1.0.loc.00794	down	2.71	x2	Aristaless homeobox 4	4e-31	aristaless-like homeobox 4	Homo sapiens
asx1.1_ox1.0.loc.00487	down	2.71	x2	Neurogenic locus Notch protein	0	notch, isoform A	Drosophila melanogaster
asx1.1_ox1.0.loc.11578	down	2.71	x2_ins	Fzo-like conserved region	9e-22	mitofusin-1	Danio rerio
asx1.1_ox1.0.loc.37843	down	2.7	x1_ins	NA	NA	NA	NA
asx1.1_ox1.0.loc.30652	down	2.69	x2_ins	Neuropeptide GPCR A27	1e-36	crustacean cardioactive peptide receptor	Drosophila melanogaster
asx1.1_ox1.0.loc.05520	down	2.68	x0	NA	NA	NA	NA
asx1.1_ox1.0.loc.10783	down	2.65	x1_ins	NA	NA	NA	NA
asx1.1_ox1.0.loc.29968	down	2.62	x2	Mitogen-activated protein kinase kinase kinase 19	4e-23	PREDICTED: mitogen-activated protein kinase kinase kinase 19 isoform X5	Homo sapiens
asx1.1_ox1.0.loc.25755	down	2.62	x1	NA	NA	NA	NA
asx1.1_ox1.0.loc.15118	down	2.62	x2	NA	NA	NA	NA
asx1.1_ox1.0.loc.35193	down	2.6	x2	Calcium binding mitochondrial carrier protein	2e-172	calcium-binding mitochondrial carrier protein SCaMC-1	Danio rerio
asx1.1_ox1.0.loc.28571	down	2.6	xins	NA	NA	NA	NA
asx1.1_ox1.0.loc.22639	down	2.58	xins	U-actitoxin-Avd3l	1e-11	PREDICTED: tissue factor pathway inhibitor isoform X3	Mus musculus
asx1.1_ox1.0.loc.25744	down	2.58	x1	Putative homeobox protein	2e-40	barH-like 2 homeobox protein	Danio rerio
asx1.1_ox1.0.loc.36977	down	2.58	xins	Polypeptide N-acetylgalactosaminyltransferase	5e-133	uncharacterized protein Dmel_CG30463, isoform B	Drosophila melanogaster
asx1.1_ox1.0.loc.16631	down	2.58	x2	NA	NA	NA	NA
asx1.1_ox1.0.loc.26535	down	2.56	xins	Netrin 1	2e-49	netrin-3	Danio rerio
asx1.1_ox1.0.loc.30031	down	2.56	xins	NA	NA	NA	NA
asx1.1_ox1.0.loc.22457	down	2.55	xins	NADH dehydrogenase [ubiquinone] 1 alpha subcomplex subunit 13	2e-06	RAS-like estrogen-regulated growth inhibitor	Danio rerio
asx1.1_ox1.0.loc.07376	down	2.55	xins	Phosphoserine aminotransferase	1e-135	phosphoserine aminotransferase isoform 1	Danio rerio
asx1.1_ox1.0.loc.05795	down	2.55	x2_ins	NA	NA	NA	NA
asx1.1_ox1.0.loc.03645	down	2.54	xins	Anoctamin	3e-36	PREDICTED: anoctamin-7	Danio rerio
asx1.1_ox1.0.loc.08994	down	2.54	x2	Histone-lysine N-methyltransferase 2C	6e-63	PREDICTED: histone-lysine N-methyltransferase 2D isoform X3	Danio rerio
asx1.1_ox1.0.loc.34857	down	2.54	x2_ins	Acetylcholine receptor subunit beta 1	5e-62	nicotinic acetylcholine receptor beta1, isoform A	Drosophila melanogaster
asx1.1_ox1.0.loc.30021	down	2.52	xins	NA	NA	NA	NA
asx1.1_ox1.0.loc.12385	down	2.52	x2	NA	NA	NA	NA
asx1.1_ox1.0.loc.04766	down	2.5	xins	IgGFc-binding protein	4e-33	PREDICTED: zonadhesin-like	Danio rerio
asx1.1_ox1.0.loc.08895	down	2.5	xins	NA	NA	NA	NA
asx1.1_ox1.0.loc.16261	down	2.49	x2	NA	NA	NA	NA
asx1.1_ox1.0.loc.37074	down	2.49	x2	NA	NA	NA	NA
asx1.1_ox1.0.loc.35599	down	2.46	xins	Histidine ammonia-lyase	1e-06	histidine ammonia-lyase	Danio rerio
asx1.1_ox1.0.loc.19288	down	2.46	xins	NA	NA	NA	NA
asx1.1_ox1.0.loc.19837	down	2.45	x1	Aminoacylase-1	8e-97	PREDICTED: aminoacylase-1A-like	Danio rerio
asx1.1_ox1.0.loc.12886	down	2.45	xins	Innexin	1e-35	Innexin	Caenorhabditis elegans
asx1.1_ox1.0.loc.37488	down	2.43	xins	Phospholipase A(2)	2e-11	phospholipase A2, membrane associated precursor	Homo sapiens
asx1.1_ox1.0.loc.01938	down	2.43	x2	NA	NA	NA	NA
asx1.1_ox1.0.loc.22720	down	2.43	x1_2	NA	NA	NA	NA
asx1.1_ox1.0.loc.27094	down	2.42	x1	NA	NA	NA	NA
asx1.1_ox1.0.loc.04137	down	2.41	x0	NA	NA	NA	NA
asx1.1_ox1.0.loc.02758	down	2.4	x2	NA	NA	NA	NA
asx1.1_ox1.0.loc.16027	down	2.4	x2	NA	NA	NA	NA
asx1.1_ox1.0.loc.38689	down	2.4	x2	NA	NA	NA	NA
asx1.1_ox1.0.loc.10341	down	2.4	x2	NA	NA	NA	NA
asx1.1_ox1.0.loc.16744	down	2.38	xins	NA	NA	NA	NA
asx1.1_ox1.0.loc.32364	down	2.37	x2	Homeobox protein cut-like	2e-25	cut, isoform A	Drosophila melanogaster
asx1.1_ox1.0.loc.03754	down	2.37	x1_2	Zinc finger MIZ domain-containing protein 2	4e-25	PREDICTED: zinc finger MIZ domain-containing protein 1 isoform X5	Danio rerio
asx1.1_ox1.0.loc.16090	down	2.37	xins	NA	NA	NA	NA
asx1.1_ox1.0.loc.37350	down	2.37	x1_2	NA	NA	NA	NA
asx1.1_ox1.0.loc.35308	down	2.36	x2	NA	NA	NA	NA
asx1.1_ox1.0.loc.20029	down	2.35	xins	NA	NA	NA	NA
asx1.1_ox1.0.loc.12990	down	2.34	x2	Protein piccolo	9e-07	PREDICTED: protein piccolo isoform X3	Danio rerio
asx1.1_ox1.0.loc.00293	down	2.34	x2_ins	NA	NA	NA	NA
asx1.1_ox1.0.loc.28062	down	2.34	x1	NA	NA	NA	NA
asx1.1_ox1.0.loc.25174	down	2.33	xins	Filamin-B	8e-14	Filamin-C	Mus musculus
asx1.1_ox1.0.loc.21063	down	2.33	x2	NA	NA	NA	NA
asx1.1_ox1.0.loc.16476	down	2.33	x2_ins	NA	NA	NA	NA
asx1.1_ox1.0.loc.11254	down	2.33	x2_ins	NA	NA	NA	NA
asx1.1_ox1.0.loc.17278	down	2.33	x1_2	NA	NA	NA	NA
asx1.1_ox1.0.loc.27379	down	2.32	x1_2	Protein lin-54 homolog	3e-24	PREDICTED: protein lin-54 homolog isoform X2	Danio rerio
asx1.1_ox1.0.loc.34719	down	2.32	x2	Predicted protein	6e-06	PREDICTED: fukutin-related protein isoform X1	Danio rerio
asx1.1_ox1.0.loc.12113	down	2.32	xins	NA	NA	NA	NA
asx1.1_ox1.0.loc.24998	down	2.32	x1	NA	NA	NA	NA
asx1.1_ox1.0.loc.16735	down	2.31	x1	NA	NA	NA	NA
asx1.1_ox1.0.loc.12991	down	2.3	x2	Protein piccolo	6e-30	PREDICTED: protein piccolo isoform X2	Danio rerio
asx1.1_ox1.0.loc.28635	down	2.3	xins	NA	NA	NA	NA
asx1.1_ox1.0.loc.24491	down	2.29	x2_ins	Ras-responsive element-binding protein 1	2e-15	PREDICTED: ras-responsive element-binding protein 1 isoform X1	Danio rerio
asx1.1_ox1.0.loc.12637	down	2.29	x2_ins	Ankyrin :unc	2e-146	ankyrin-2 isoform 2	Mus musculus
asx1.1_ox1.0.loc.25799	down	2.29	x2	NA	NA	NA	NA
asx1.1_ox1.0.loc.10394	down	2.29	xins	NA	NA	NA	NA
asx1.1_ox1.0.loc.30423	down	2.29	x2	NA	NA	NA	NA
asx1.1_ox1.0.loc.13786	down	2.29	x2	NA	NA	NA	NA
asx1.1_ox1.0.loc.22416	down	2.28	xins	Cytochrome P450 2C8	1e-70	PREDICTED: cytochrome P450 2F2 isoform X1	Danio rerio
asx1.1_ox1.0.loc.27387	down	2.28	xins	NA	NA	NA	NA
asx1.1_ox1.0.loc.33573	down	2.28	x1_2	NA	NA	NA	NA
asx1.1_ox1.0.loc.30665	down	2.27	xins	Kinase D-interacting substrate of 220 kDa	3e-06	PREDICTED: kinase D-interacting substrate of 220 kDa isoform X5	Danio rerio
asx1.1_ox1.0.loc.11093	down	2.27	xins	Peptidyl-prolyl cis-trans isomerase	1e-26	peptidyl-prolyl cis-trans isomerase FKBP2 precursor	Danio rerio
asx1.1_ox1.0.loc.26536	down	2.27	xins	Netrin	3e-34	netrin 1b precursor	Danio rerio
asx1.1_ox1.0.loc.20764	down	2.27	x2	NA	NA	NA	NA
asx1.1_ox1.0.loc.31166	down	2.25	xins	Histidine ammonia-lyase	6e-64	PREDICTED: histidine ammonia-lyase isoform X2	Homo sapiens
asx1.1_ox1.0.loc.06246	down	2.25	xins	Caveolin	5e-16	Caveolin-3	Mus musculus
asx1.1_ox1.0.loc.22531	down	2.25	x2_ins	Putative G-protein coupled receptor	7e-09	myosuppressin receptor 2, isoform C	Drosophila melanogaster
asx1.1_ox1.0.loc.10298	down	2.24	x2_ins	Wilms tumor protein 1-interacting protein	7e-16	dynein light chain 1, cytoplasmic	Danio rerio
asx1.1_ox1.0.loc.06759	down	2.24	x0	NA	NA	NA	NA
asx1.1_ox1.0.loc.03076	down	2.24	x2	NA	NA	NA	NA
asx1.1_ox1.0.loc.21448	down	2.24	x2	NA	NA	NA	NA
asx1.1_ox1.0.loc.14486	down	2.24	x1	NA	NA	NA	NA
asx1.1_ox1.0.loc.36765	down	2.23	x2_ins	Leucine rich repeat and fibronectin type III domain containing-1	3e-07	PREDICTED: leucine-rich repeat and fibronectin type III domain-containing protein 1-like protein	Danio rerio
asx1.1_ox1.0.loc.26654	down	2.23	xins	NA	NA	NA	NA
asx1.1_ox1.0.loc.22854	down	2.22	x2_ins	NA	NA	NA	NA
asx1.1_ox1.0.loc.32205	down	2.22	xins	NA	NA	NA	NA
asx1.1_ox1.0.loc.33737	down	2.21	x2	Voltage-gated channel, putative	6e-179	shaker cognate w, isoform D	Drosophila melanogaster
asx1.1_ox1.0.loc.10825	down	2.21	x2	NA	NA	NA	NA
asx1.1_ox1.0.loc.08098	down	2.2	x2	NA	NA	NA	NA
asx1.1_ox1.0.loc.00163	down	2.2	x1_2	NA	NA	NA	NA
asx1.1_ox1.0.loc.32363	down	2.2	x2	NA	NA	NA	NA
asx1.1_ox1.0.loc.05624	down	2.19	x2_ins	ADP-ribosylation factor 1	3e-60	ADP-ribosylation factor 1	Danio rerio
asx1.1_ox1.0.loc.17389	down	2.18	xins	cGMP-dependent protein kinase	0	cGMP-dependent protein kinase egl-4	Caenorhabditis elegans
asx1.1_ox1.0.loc.17879	down	2.17	x2	Endophilin-B1	8e-32	endophilin-B1 isoform 1	Homo sapiens
asx1.1_ox1.0.loc.10967	down	2.17	x0	Tegumental protein	6e-10	cut up, isoform A	Drosophila melanogaster
asx1.1_ox1.0.loc.16681	down	2.17	x1_2	NA	NA	NA	NA
asx1.1_ox1.0.loc.29906	down	2.17	x2_ins	NA	NA	NA	NA
asx1.1_ox1.0.loc.09295	down	2.17	x2	NA	NA	NA	NA
asx1.1_ox1.0.loc.31669	down	2.16	xins	APOBEC1 complementation factor	2e-103	PREDICTED: RNA-binding protein 47 isoform X2	Danio rerio
asx1.1_ox1.0.loc.13186	down	2.16	x2	NA	NA	NA	NA
asx1.1_ox1.0.loc.32518	down	2.15	xins	NA	NA	NA	NA
asx1.1_ox1.0.loc.11911	down	2.15	x2	NA	NA	NA	NA
asx1.1_ox1.0.loc.34923	down	2.14	xins	Venom allergen 5	1e-10	PREDICTED: peptidase inhibitor 16-like	Danio rerio
asx1.1_ox1.0.loc.30046	down	2.14	x1	GATA123a	1e-61	PREDICTED: trans-acting T-cell-specific transcription factor GATA-3 isoform X1	Mus musculus
asx1.1_ox1.0.loc.19385	down	2.14	x2	NA	NA	NA	NA
asx1.1_ox1.0.loc.18927	down	2.12	xins	Glutamate receptor ionotropic, kainate 2	3e-156	PREDICTED: glutamate receptor ionotropic, kainate 2 isoform X4	Homo sapiens
asx1.1_ox1.0.loc.09257	down	2.11	x2	PR domain zinc finger protein 1	5e-52	PREDICTED: PR domain zinc finger protein 1 isoform X3	Mus musculus
asx1.1_ox1.0.loc.37759	down	2.11	xins	Pantothenate kinase 4	9e-06	PaNtothenate Kinase	Caenorhabditis elegans
asx1.1_ox1.0.loc.26603	down	2.11	xins	NA	NA	NA	NA
asx1.1_ox1.0.loc.08119	down	2.11	x0	NA	NA	NA	NA
asx1.1_ox1.0.loc.19836	down	2.1	x1	Aminoacylase-1	2e-129	PREDICTED: aminoacylase-1A-like	Danio rerio
asx1.1_ox1.0.loc.07433	down	2.1	xins	Putative death-associated protein kinase 1	2e-129	DAP (Death-Associated Protein) Kinase homolog	Caenorhabditis elegans
asx1.1_ox1.0.loc.06785	down	2.1	x2	NA	NA	NA	NA
asx1.1_ox1.0.loc.04735	down	2.1	x1_2	NA	NA	NA	NA
asx1.1_ox1.0.loc.22737	down	2.09	x2	Transient receptor potential ion channel M b	2e-49	transient receptor potential cation channel subfamily M member 2 isoform 2	Homo sapiens
asx1.1_ox1.0.loc.20234	down	2.09	xins	Collagen alpha-1(XVIII) chain	4e-10	multiplexin, isoform T	Drosophila melanogaster
asx1.1_ox1.0.loc.21553	down	2.09	x2_ins	NA	NA	NA	NA
asx1.1_ox1.0.loc.00577	down	2.08	x2	Histone-lysine N-methyltransferase MLL3	4e-64	PREDICTED: histone-lysine N-methyltransferase 2C isoform X19	Homo sapiens
asx1.1_ox1.0.loc.25981	down	2.08	xins	Dynamin 2	0	PREDICTED: dynamin-1 isoform X7	Mus musculus
asx1.1_ox1.0.loc.12640	down	2.08	x2_ins	NA	NA	NA	NA
asx1.1_ox1.0.loc.33461	down	2.08	x2	NA	NA	NA	NA
asx1.1_ox1.0.loc.20989	down	2.07	xins	Actin	5e-12	actin, alpha skeletal muscle	Danio rerio
asx1.1_ox1.0.loc.17371	down	2.07	x2	NA	NA	NA	NA
asx1.1_ox1.0.loc.31168	down	2.06	x2_ins	Histidine ammonia-lyase	1e-58	histidine ammonia-lyase	Danio rerio
asx1.1_ox1.0.loc.12638	down	2.06	xins	Ankyrin-2	2e-10	ankyrin, isoform C	Drosophila melanogaster
asx1.1_ox1.0.loc.37412	down	2.06	x2_ins	NA	NA	NA	NA
asx1.1_ox1.0.loc.23597	down	2.06	xins	NA	NA	NA	NA
asx1.1_ox1.0.loc.26199	down	2.05	x2_ins	Slc16a-17	4e-28	MonoCarboxylate Transporter family	Caenorhabditis elegans
asx1.1_ox1.0.loc.23911	down	2.05	xins	Putative collagen alpha-1iv chain	2e-75	collagen type IV, isoform A	Drosophila melanogaster
asx1.1_ox1.0.loc.02582	down	2.05	x2	NA	NA	NA	NA
asx1.1_ox1.0.loc.15393	down	2.05	x2	NA	NA	NA	NA
asx1.1_ox1.0.loc.04022	down	2.05	x1	NA	NA	NA	NA
asx1.1_ox1.0.loc.24188	down	2.04	x2	NA	NA	NA	NA
asx1.1_ox1.0.loc.29904	down	2.04	x2	NA	NA	NA	NA
asx1.1_ox1.0.loc.13687	down	2.03	xins	NA	NA	NA	NA
asx1.1_ox1.0.loc.22403	down	2.03	xins	NA	NA	NA	NA
asx1.1_ox1.0.loc.20263	down	2.02	x1_2	NA	NA	NA	NA
asx1.1_ox1.0.loc.32513	down	2.01	x2_ins	NA	NA	NA	NA
asx1.1_ox1.0.loc.04832	down	2.01	x2	NA	NA	NA	NA
asx1.1_ox1.0.loc.03864	down	2.01	x2	NA	NA	NA	NA
asx1.1_ox1.0.loc.21058	down	2	xins	Potassium voltage-gated channel subfamily A member 2	4e-105	potassium voltage-gated channel subfamily A member 2	Danio rerio
asx1.1_ox1.0.loc.25948	down	2	x2	Innexin	1e-16	Innexin	Caenorhabditis elegans
asx1.1_ox1.0.loc.36991	down	2	xins	GH14105	6e-17	uncharacterized protein Dmel_CG32199	Drosophila melanogaster
asx1.1_ox1.0.loc.07702	down	2	x1_ins	NA	NA	NA	NA
asx1.1_ox1.0.loc.08811	down	1.98	x2	FERM domain containing-1	3e-149	moesin, isoform D	Drosophila melanogaster
asx1.1_ox1.0.loc.17781	down	1.98	xins	Cartilage matrix protein	7e-32	PREDICTED: collagen alpha-6(VI) chain	Danio rerio
asx1.1_ox1.0.loc.20277	down	1.98	xins	Urocanate hydratase	0	urocanate hydratase	Danio rerio
asx1.1_ox1.0.loc.25394	down	1.98	x0	PCTP-like protein	4e-63	PREDICTED: PCTP-like protein	Danio rerio
asx1.1_ox1.0.loc.10004	down	1.98	x2_ins	NA	NA	NA	NA
asx1.1_ox1.0.loc.17114	down	1.97	x2	POU domain protein 1; Short	1e-81	POU domain, class 3, transcription factor 4	Homo sapiens
asx1.1_ox1.0.loc.17113	down	1.97	x2	POU domain protein 1; Short	1e-81	POU domain, class 3, transcription factor 4	Homo sapiens
asx1.1_ox1.0.loc.36981	down	1.97	x0	NA	NA	NA	NA
asx1.1_ox1.0.loc.01019	down	1.97	x1_2	NA	NA	NA	NA
asx1.1_ox1.0.loc.29002	down	1.97	x2	NA	NA	NA	NA
asx1.1_ox1.0.loc.37216	down	1.96	x2	Hox class homeodomain protein DjAbd-Bb	2e-19	Posterior Hox gene Paralog	Caenorhabditis elegans
asx1.1_ox1.0.loc.26382	down	1.96	x0	Glutamate	2e-49	N-methyl-D-aspartate receptor-associated protein, isoform C	Drosophila melanogaster
asx1.1_ox1.0.loc.19259	down	1.95	xins	KRR1 small subunit processome component-like protein	4e-14	uncharacterized protein Dmel_CG31013	Drosophila melanogaster
asx1.1_ox1.0.loc.26466	down	1.95	xins	Leucine-rich repeat-containing protein 4	3e-16	Slit homolog 1 protein	Caenorhabditis elegans
asx1.1_ox1.0.loc.37444	down	1.95	x2_ins	NA	NA	NA	NA
asx1.1_ox1.0.loc.34963	down	1.95	x2	NA	NA	NA	NA
asx1.1_ox1.0.loc.04001	down	1.94	x1_2	High mobility group protein DSP1	2e-46	dorsal switch protein 1, isoform F	Drosophila melanogaster
asx1.1_ox1.0.loc.08099	down	1.94	x2	NA	NA	NA	NA
asx1.1_ox1.0.loc.19110	down	1.94	x0	NA	NA	NA	NA
asx1.1_ox1.0.loc.28107	down	1.94	x0	NA	NA	NA	NA
asx1.1_ox1.0.loc.00011	down	1.93	x0	Uncharacterized protein	3e-06	Uncharacterized protein CELE_H10D18.5	Caenorhabditis elegans
asx1.1_ox1.0.loc.31341	down	1.93	x1	NA	NA	NA	NA
asx1.1_ox1.0.loc.05948	down	1.92	x2_ins	NA	NA	NA	NA
asx1.1_ox1.0.loc.06506	down	1.92	x1_2	NA	NA	NA	NA
asx1.1_ox1.0.loc.20434	down	1.91	x0	AAEL007329-PA	2e-34	held out wings, isoform B	Drosophila melanogaster
asx1.1_ox1.0.loc.01851	down	1.91	x2	One cut domain family member	3e-43	PREDICTED: hepatocyte nuclear factor 6 isoform X1	Homo sapiens
asx1.1_ox1.0.loc.14774	down	1.91	x2_ins	Lectin 1	5e-10	uncharacterized protein LOC100170830 precursor	Danio rerio
asx1.1_ox1.0.loc.07790	down	1.9	xins	NA	NA	NA	NA
asx1.1_ox1.0.loc.22807	down	1.9	x2	NA	NA	NA	NA
asx1.1_ox1.0.loc.31040	down	1.89	x2	EVX1	3e-24	Homeobox even-skipped homolog protein 1	Homo sapiens
asx1.1_ox1.0.loc.33034	down	1.89	x2_ins	Zinc finger protein 608	5e-24	PREDICTED: zinc finger protein 609 isoform X2	Danio rerio
asx1.1_ox1.0.loc.20884	down	1.89	xins	NA	NA	NA	NA
asx1.1_ox1.0.loc.37666	down	1.88	x2	Par domain protein	2e-08	PAR-domain protein 1, isoform F	Drosophila melanogaster
asx1.1_ox1.0.loc.05543	down	1.88	x1_2	Putative interferon regulatory factor 2-binding protein zinc finger	5e-19	Interferon regulatory factor 2-binding protein 1	Danio rerio
asx1.1_ox1.0.loc.01191	down	1.88	x2	NA	NA	NA	NA
asx1.1_ox1.0.loc.31917	down	1.88	x2_ins	NA	NA	NA	NA
asx1.1_ox1.0.loc.16657	down	1.88	xins	NA	NA	NA	NA
asx1.1_ox1.0.loc.08467	down	1.87	xins	NA	NA	NA	NA
asx1.1_ox1.0.loc.14403	down	1.87	xins	NA	NA	NA	NA
asx1.1_ox1.0.loc.23069	down	1.86	x0	Cathepsin L	2e-79	cysteine proteinase-1, isoform A	Drosophila melanogaster
asx1.1_ox1.0.loc.23804	down	1.86	x2	EGR-1	2e-22	stripe, isoform D	Drosophila melanogaster
asx1.1_ox1.0.loc.23805	down	1.86	xins	MRC1L-C	1e-16	PREDICTED: ladderlectin-like	Danio rerio
asx1.1_ox1.0.loc.35595	down	1.86	xins	Histidine ammonia-lyase	9e-82	PREDICTED: histidine ammonia-lyase isoform X2	Homo sapiens
asx1.1_ox1.0.loc.00787	down	1.86	xins	Putative calcium-activated potassium channel calcium-activated potassium channel	8e-24	PREDICTED: small conductance calcium-activated potassium channel protein 3 isoform X2	Danio rerio
asx1.1_ox1.0.loc.17169	down	1.86	x2	Mechanosensory protein 2	1e-96	uncharacterized protein Dmel_CG42540, isoform B	Drosophila melanogaster
asx1.1_ox1.0.loc.11388	down	1.86	xins	Aquaporin	2e-35	PREDICTED: aquaporin-4 isoform X1	Homo sapiens
asx1.1_ox1.0.loc.13955	down	1.86	xins	NA	NA	NA	NA
asx1.1_ox1.0.loc.13572	down	1.86	x1	NA	NA	NA	NA
asx1.1_ox1.0.loc.11492	down	1.86	x0	NA	NA	NA	NA
asx1.1_ox1.0.loc.13762	down	1.85	x2_ins	Pol polyprotein	4e-09	reverse transcriptase-like polymerase, partial	Drosophila melanogaster
asx1.1_ox1.0.loc.32156	down	1.85	x2	Angiotensin converting enzyme-1	3e-124	PREDICTED: angiotensin-converting enzyme	Danio rerio
asx1.1_ox1.0.loc.12660	down	1.85	x2_ins	Putative Small conductance calcium-activated potassium channel protein	4e-91	small conductance calcium-activated potassium channel SK splice variant 6b, partial	Drosophila melanogaster
asx1.1_ox1.0.loc.34694	down	1.85	x2	Acyl-CoA synthetase short-chain family member 3	0	PREDICTED: acyl-CoA synthetase short-chain family member 3, mitochondrial	Danio rerio
asx1.1_ox1.0.loc.06444	down	1.85	x2	NA	NA	NA	NA
asx1.1_ox1.0.loc.09543	down	1.85	x0	NA	NA	NA	NA
asx1.1_ox1.0.loc.08424	down	1.84	x2	NA	NA	NA	NA
asx1.1_ox1.0.loc.01016	down	1.83	xins	Peroxidasin homolog	2e-11	uncharacterized protein Dmel_CG34353, isoform C	Drosophila melanogaster
asx1.1_ox1.0.loc.28897	down	1.83	x0	Aldehyde dehydrogenase, mitochondrial	2e-177	aldehyde dehydrogenase, mitochondrial isoform 2 precursor	Mus musculus
asx1.1_ox1.0.loc.10546	down	1.83	x2	NA	NA	NA	NA
asx1.1_ox1.0.loc.28569	down	1.83	xins	NA	NA	NA	NA
asx1.1_ox1.0.loc.19002	down	1.82	xins	Collagen type I/II/III/V/XI alpha	6e-34	collagen alpha-2(I) chain preproprotein	Mus musculus
asx1.1_ox1.0.loc.21628	down	1.82	x2_ins	Regucalcin	1e-30	PREDICTED: regucalcin isoform X1	Mus musculus
asx1.1_ox1.0.loc.31441	down	1.82	xins	Junctophilin-2	8e-31	junctophilin-3 isoform 1	Homo sapiens
asx1.1_ox1.0.loc.35792	down	1.82	x1_2	Pax-beta1 paired domain protein	9e-48	paired box protein Pax-5 isoform 5	Homo sapiens
asx1.1_ox1.0.loc.18368	down	1.82	x2_ins	NA	NA	NA	NA
asx1.1_ox1.0.loc.32178	down	1.81	xins	Suppressor-of-rudimentary dihydropyrimidine dehydrogenase mutant	0	dihydropyrimidine dehydrogenase [NADP(+)]	Danio rerio
asx1.1_ox1.0.loc.28078	down	1.81	xins	Putative sodium/potassium-transporting ATPase subunit beta-3	1e-09	nervana 2, isoform C	Drosophila melanogaster
asx1.1_ox1.0.loc.07760	down	1.81	xins	NA	NA	NA	NA
asx1.1_ox1.0.loc.04641	down	1.81	xins	NA	NA	NA	NA
asx1.1_ox1.0.loc.15501	down	1.8	x2	Receptor protein-tyrosine kinase	5e-06	heartless, isoform A	Drosophila melanogaster
asx1.1_ox1.0.loc.35228	down	1.8	xins	NA	NA	NA	NA
asx1.1_ox1.0.loc.21887	down	1.79	x2	Epididymal sperm-binding protein 1	2e-15	72 kDa type IV collagenase	Homo sapiens
asx1.1_ox1.0.loc.17760	down	1.79	x2_ins	Tubulin polymerization-promoting protein family member 3	2e-14	PREDICTED: tubulin polymerization-promoting protein isoform X1	Mus musculus
asx1.1_ox1.0.loc.15497	down	1.78	x1_2	NA	NA	NA	NA
asx1.1_ox1.0.loc.17709	down	1.78	x1	NA	NA	NA	NA
asx1.1_ox1.0.loc.37240	down	1.78	x2	NA	NA	NA	NA
asx1.1_ox1.0.loc.17541	down	1.78	x2	NA	NA	NA	NA
asx1.1_ox1.0.loc.15924	down	1.78	x2	NA	NA	NA	NA
asx1.1_ox1.0.loc.32754	down	1.77	x2_ins	Protocadherin 9	6e-73	protocadherin-1 isoform 1 precursor	Homo sapiens
asx1.1_ox1.0.loc.00443	down	1.77	x1_2	NA	NA	NA	NA
asx1.1_ox1.0.loc.00576	down	1.76	x2	Histone lysine N methyltransferase MLL3	6e-10	PREDICTED: histone-lysine N-methyltransferase 2C isoform X22	Homo sapiens
asx1.1_ox1.0.loc.21116	down	1.76	x2	Putative sh3 and multiple ankyrin repeat domains protein 1,2 (Shank1,2)	7e-94	PREDICTED: SH3 and multiple ankyrin repeat domains protein 3 isoform X8	Mus musculus
asx1.1_ox1.0.loc.03788	down	1.76	x2	DjGluR2	4e-93	PREDICTED: glutamate receptor ionotropic, kainate 2 isoform X4	Homo sapiens
asx1.1_ox1.0.loc.10917	down	1.76	x1_ins	NA	NA	NA	NA
asx1.1_ox1.0.loc.36135	down	1.75	x2	Glutathione S-transferase sigma 3	8e-24	Glutathione S-Transferase	Caenorhabditis elegans
asx1.1_ox1.0.loc.14017	down	1.75	x2_ins	Transforming growth factor beta-1-induced transcript 1 protein	2e-70	transforming growth factor beta-1-induced transcript 1 protein isoform 1	Homo sapiens
asx1.1_ox1.0.loc.04164	down	1.75	xins	SJCHGC00739 protein	2e-19	LIM domain family	Caenorhabditis elegans
asx1.1_ox1.0.loc.16566	down	1.75	x2	NA	NA	NA	NA
asx1.1_ox1.0.loc.27466	down	1.75	xins	NA	NA	NA	NA
asx1.1_ox1.0.loc.36826	down	1.75	x1_2	NA	NA	NA	NA
asx1.1_ox1.0.loc.36356	down	1.74	xins	Si:dkey-222f8.3 protein	1e-35	uncharacterized protein LOC561722	Danio rerio
asx1.1_ox1.0.loc.30171	down	1.74	x1	NA	NA	NA	NA
asx1.1_ox1.0.loc.14873	down	1.73	xins	PAG15	3e-66	PREDICTED: group XV phospholipase A2	Danio rerio
asx1.1_ox1.0.loc.09974	down	1.73	x2	Homeobox protein extradenticle	3e-09	PREDICTED: pre-B-cell leukemia transcription factor 4 isoform X6	Homo sapiens
asx1.1_ox1.0.loc.17994	down	1.73	xins	C-type lectin domain family 4 member E-like protein	1e-12	Aggrecan core protein	Mus musculus
asx1.1_ox1.0.loc.15059	down	1.73	x2_ins	NA	NA	NA	NA
asx1.1_ox1.0.loc.34717	down	1.73	x2	NA	NA	NA	NA
asx1.1_ox1.0.loc.33909	down	1.73	x1_2	NA	NA	NA	NA
asx1.1_ox1.0.loc.06498	down	1.72	x1	Beadex/dLMO protein	6e-42	beadex, isoform A	Drosophila melanogaster
asx1.1_ox1.0.loc.30056	down	1.72	x2_ins	Ammonium transporter Rh type C	6e-110	PREDICTED: ammonium transporter Rh type B isoform X2	Homo sapiens
asx1.1_ox1.0.loc.35560	down	1.72	x0	Receptor protein Notch1	1e-14	PREDICTED: neurogenic locus notch homolog protein 2 isoform X3	Homo sapiens
asx1.1_ox1.0.loc.09659	down	1.72	x1_2	NA	NA	NA	NA
asx1.1_ox1.0.loc.15739	down	1.72	x1	NA	NA	NA	NA
asx1.1_ox1.0.loc.31164	down	1.72	x2	NA	NA	NA	NA
asx1.1_ox1.0.loc.30412	down	1.72	x2	NA	NA	NA	NA
asx1.1_ox1.0.loc.34337	down	1.71	x2_ins	Cysteine/serine-rich nuclear protein 2	2e-34	Axud1, isoform A	Drosophila melanogaster
asx1.1_ox1.0.loc.33505	down	1.71	x2_ins	High voltage-activated calcium channel Cav2B	2e-170	PREDICTED: voltage-dependent P/Q-type calcium channel subunit alpha-1A isoform X23	Mus musculus
asx1.1_ox1.0.loc.35307	down	1.71	xins	Gynecophoral canal protein	2e-08	transforming growth factor-beta-induced protein ig-h3 precursor	Homo sapiens
asx1.1_ox1.0.loc.28809	down	1.71	x2	Insulinoma-associated 1a-like protein	8e-32	nervous fingers 2, isoform A	Drosophila melanogaster
asx1.1_ox1.0.loc.35975	down	1.71	x1	NA	NA	NA	NA
asx1.1_ox1.0.loc.01710	down	1.71	x0	NA	NA	NA	NA
asx1.1_ox1.0.loc.05885	down	1.7	x2	Zinc finger protein	4e-07	Zinc finger protein 486	Homo sapiens
asx1.1_ox1.0.loc.13302	down	1.7	x2	SMED-P53	2e-12	tumor protein 63 isoform gamma	Danio rerio
asx1.1_ox1.0.loc.18001	down	1.7	x2_ins	Random slug protein 5	1e-10	uncharacterized protein Dmel_CG32485	Drosophila melanogaster
asx1.1_ox1.0.loc.08912	down	1.7	x0	Chromosome 13 SCAF14715, whole genome shotgun sequence	4e-29	dynein light chain roadblock-type 2 isoform 1	Homo sapiens
asx1.1_ox1.0.loc.08496	down	1.7	x0	Laminin gamma 1	0	Laminin subunit gamma-1	Mus musculus
asx1.1_ox1.0.loc.26552	down	1.7	x1	NA	NA	NA	NA
asx1.1_ox1.0.loc.09027	down	1.69	x0	TBX1/10	2e-59	optomotor-blind-related-gene-1, isoform A	Drosophila melanogaster
asx1.1_ox1.0.loc.17600	down	1.69	x2_ins	Epithelial splicing regulatory protein 2	4e-69	PREDICTED: epithelial splicing regulatory protein 1 isoform X6	Mus musculus
asx1.1_ox1.0.loc.26587	down	1.69	x1_2	NA	NA	NA	NA
asx1.1_ox1.0.loc.21917	down	1.69	x1	NA	NA	NA	NA
asx1.1_ox1.0.loc.34248	down	1.69	xins	NA	NA	NA	NA
asx1.1_ox1.0.loc.11855	down	1.69	x0	NA	NA	NA	NA
asx1.1_ox1.0.loc.27257	down	1.68	xins	Expressed conserved protein	1e-06	PREDICTED: nebulin-related-anchoring protein isoform X5	Homo sapiens
asx1.1_ox1.0.loc.19775	down	1.68	x2	Argininosuccinate synthase	2e-41	argininosuccinate synthase	Danio rerio
asx1.1_ox1.0.loc.06923	down	1.68	x1_2	NA	NA	NA	NA
asx1.1_ox1.0.loc.15197	down	1.68	x1	NA	NA	NA	NA
asx1.1_ox1.0.loc.03646	down	1.67	x2_ins	Protein elav-like protein	2e-62	RNA-binding protein 9, isoform B	Drosophila melanogaster
asx1.1_ox1.0.loc.38651	down	1.67	xins	O-acyltransferase	3e-84	PREDICTED: sterol O-acyltransferase 1 isoform X1	Mus musculus
asx1.1_ox1.0.loc.03682	down	1.67	xins	Hypothetical transcript	9e-28	Z band alternatively spliced PDZ-motif protein 52, isoform P	Drosophila melanogaster
asx1.1_ox1.0.loc.34462	down	1.67	xins	Tetraspanin	7e-11	tetraspanin-3 isoform 3	Homo sapiens
asx1.1_ox1.0.loc.29905	down	1.67	x2	NA	NA	NA	NA
asx1.1_ox1.0.loc.18087	down	1.67	x2_ins	NA	NA	NA	NA
asx1.1_ox1.0.loc.10562	down	1.67	x1_2	NA	NA	NA	NA
asx1.1_ox1.0.loc.10764	down	1.66	xins	Amiloride sensitive cation channel 5	3e-11	PREDICTED: acid-sensing ion channel 1 isoform X2	Mus musculus
asx1.1_ox1.0.loc.32453	down	1.66	xins	Slc12a-5	7e-120	uncharacterized protein Dmel_CG12773, isoform A	Drosophila melanogaster
asx1.1_ox1.0.loc.14972	down	1.66	x2	Voltage dependent L type calcium channel subunit	2e-150	Uncharacterized protein CELE_C48A7.1	Caenorhabditis elegans
asx1.1_ox1.0.loc.36533	down	1.66	x2_ins	Stimulated by retinoic acid gene 6 protein homolog	1e-19	PREDICTED: stimulated by retinoic acid gene 6 protein homolog isoform X1	Danio rerio
asx1.1_ox1.0.loc.08293	down	1.66	x1_2	NA	NA	NA	NA
asx1.1_ox1.0.loc.00952	down	1.66	xins	NA	NA	NA	NA
asx1.1_ox1.0.loc.35543	down	1.65	x2	Lim domain only 1	4e-42	PREDICTED: rhombotin-1 isoform X1	Homo sapiens
asx1.1_ox1.0.loc.15964	down	1.65	x2	Chromosome undetermined SCAF14764, whole genome shotgun sequence	1e-18	PREDICTED: zinc finger MIZ domain-containing protein 2 isoform X1	Danio rerio
asx1.1_ox1.0.loc.08135	down	1.65	xins	SJCHGC03496 protein	2e-46	PREDICTED: aldehyde dehydrogenase, mitochondrial, partial	Danio rerio
asx1.1_ox1.0.loc.09732	down	1.65	x2	C-terminal-binding protein	2e-176	C-terminal binding protein, isoform A	Drosophila melanogaster
asx1.1_ox1.0.loc.35612	down	1.65	x2_ins	Protein quaking	3e-31	held out wings, isoform C	Drosophila melanogaster
asx1.1_ox1.0.loc.18429	down	1.65	x2_ins	NA	NA	NA	NA
asx1.1_ox1.0.loc.35421	down	1.65	x2	NA	NA	NA	NA
asx1.1_ox1.0.loc.18526	down	1.65	x0	NA	NA	NA	NA
asx1.1_ox1.0.loc.08161	down	1.64	x0	SJCHGC01097 protein	5e-84	alpha-actinin-4	Danio rerio
asx1.1_ox1.0.loc.24370	down	1.64	x2	Lethal(3)malignant brain tumor-like protein 3	8e-91	PREDICTED: lethal(3)malignant brain tumor-like protein 3 isoform X3	Homo sapiens
asx1.1_ox1.0.loc.34100	down	1.64	x2	NA	NA	NA	NA
asx1.1_ox1.0.loc.13089	down	1.64	x2	NA	NA	NA	NA
asx1.1_ox1.0.loc.08185	down	1.63	x2_ins	Structural maintenance of chromosomes protein 1A	2e-89	ankyrin-3 isoform 2	Homo sapiens
asx1.1_ox1.0.loc.30694	down	1.63	x2_ins	2-acylglycerol O-acyltransferase 2	4e-115	2-acylglycerol O-acyltransferase 2	Homo sapiens
asx1.1_ox1.0.loc.38346	down	1.63	xins	Ras-related protein Rab-27A	1e-05	ras-related protein Rab-27A	Homo sapiens
asx1.1_ox1.0.loc.37305	down	1.63	x1_2	NA	NA	NA	NA
asx1.1_ox1.0.loc.06607	down	1.63	x2	NA	NA	NA	NA
asx1.1_ox1.0.loc.19109	down	1.63	x2_ins	NA	NA	NA	NA
asx1.1_ox1.0.loc.18443	down	1.63	xins	NA	NA	NA	NA
asx1.1_ox1.0.loc.24822	down	1.63	x2	NA	NA	NA	NA
asx1.1_ox1.0.loc.34964	down	1.63	x2	NA	NA	NA	NA
asx1.1_ox1.0.loc.00797	down	1.62	x2	Transmembrane 63C (TMEM63C), mRNA protein	2e-127	PREDICTED: calcium permeable stress-gated cation channel 1 isoform X1	Danio rerio
asx1.1_ox1.0.loc.17727	down	1.62	x0	SLIT and NTRK-like protein 5-like	2e-09	PREDICTED: SLIT and NTRK-like protein 5	Danio rerio
asx1.1_ox1.0.loc.01233	down	1.62	x2	Basement membrane-specific heparan sulfate proteoglycan core protein	1e-15	PREDICTED: basement membrane-specific heparan sulfate proteoglycan core protein isoform X6	Danio rerio
asx1.1_ox1.0.loc.15922	down	1.62	x2	Bromodomain adjacent to zinc finger domain protein 2A	1e-19	bromodomain adjacent to zinc finger domain protein 2A	Danio rerio
asx1.1_ox1.0.loc.15923	down	1.62	x1_2	Bromodomain adjacent to zinc finger domain protein 2A	1e-10	PREDICTED: bromodomain adjacent to zinc finger domain protein 2A isoform X4	Mus musculus
asx1.1_ox1.0.loc.08042	down	1.62	x2	NA	NA	NA	NA
asx1.1_ox1.0.loc.21146	down	1.62	x1	NA	NA	NA	NA
asx1.1_ox1.0.loc.29745	down	1.62	x2	NA	NA	NA	NA
asx1.1_ox1.0.loc.03282	down	1.62	x1_2	NA	NA	NA	NA
asx1.1_ox1.0.loc.12783	down	1.62	x2	NA	NA	NA	NA
asx1.1_ox1.0.loc.32484	down	1.61	x0	GLIPR1-like protein 1	4e-30	GLIPR1-like protein 1 isoform 2 precursor	Homo sapiens
asx1.1_ox1.0.loc.07503	down	1.61	x2	SKI protein	1e-34	Ski oncogene	Homo sapiens
asx1.1_ox1.0.loc.32559	down	1.61	x2	Lipoma HMGIC fusion partner homolog	2e-19	PREDICTED: lipoma HMGIC fusion partner	Danio rerio
asx1.1_ox1.0.loc.24123	down	1.61	x2	NAChR subunit (ShAR1-alpha-like)	4e-48	nicotinic acetylcholine receptor alpha6, isoform H	Drosophila melanogaster
asx1.1_ox1.0.loc.04690	down	1.61	xins	NA	NA	NA	NA
asx1.1_ox1.0.loc.06721	down	1.61	x2	NA	NA	NA	NA
asx1.1_ox1.0.loc.09621	down	1.61	x2	NA	NA	NA	NA
asx1.1_ox1.0.loc.23340	down	1.6	x1_2	Zinc finger protein A	4e-86	zinc finger protein ZIC 5	Danio rerio
asx1.1_ox1.0.loc.08160	down	1.6	x0	Alpha-actinin-1	0	PREDICTED: alpha-actinin-4 isoform X4	Mus musculus
asx1.1_ox1.0.loc.00140	down	1.6	x1_2	POU domain protein	4e-69	POU domain, class 6, transcription factor 2 isoform 2	Homo sapiens
asx1.1_ox1.0.loc.24134	down	1.6	xins	Expressed conserved protein	2e-12	EGALitarian (Drosophila exonuclease-like) homolog	Caenorhabditis elegans
asx1.1_ox1.0.loc.07117	down	1.6	xins	Hemicentin-1	0	PREDICTED: hemicentin-1 isoform X1	Danio rerio
asx1.1_ox1.0.loc.20737	down	1.6	x2_ins	Putative calsyntenin	1e-55	calsyntenin-1 precursor	Danio rerio
asx1.1_ox1.0.loc.13691	down	1.6	x0	Receptor tyrosine-protein kinase erbB-3	1e-17	PREDICTED: receptor tyrosine-protein kinase erbB-4 isoform X2	Mus musculus
asx1.1_ox1.0.loc.30216	down	1.6	x2_ins	SJCHGC06010 protein	6e-106	Guanine nucleotide-binding protein subunit beta-1	Caenorhabditis elegans
asx1.1_ox1.0.loc.34459	down	1.6	xins	NA	NA	NA	NA
asx1.1_ox1.0.loc.10679	down	1.6	x1_2	NA	NA	NA	NA
asx1.1_ox1.0.loc.24122	down	1.59	x2	Nicotinic acetylcholine receptor subunit alpha 6	1e-21	nicotinic acetylcholine receptor alpha6, isoform E	Drosophila melanogaster
asx1.1_ox1.0.loc.26234	down	1.59	x2_ins	NA	NA	NA	NA
asx1.1_ox1.0.loc.01015	down	1.59	x2_ins	NA	NA	NA	NA
asx1.1_ox1.0.loc.13821	down	1.59	xins	NA	NA	NA	NA
asx1.1_ox1.0.loc.07697	down	1.59	x2	NA	NA	NA	NA
asx1.1_ox1.0.loc.38049	down	1.58	x2_ins	Probable imidazolonepropionase	1e-139	probable imidazolonepropionase	Danio rerio
asx1.1_ox1.0.loc.22562	down	1.58	x2	POU domain protein	2e-70	POU domain, class 4, transcription factor 1	Danio rerio
asx1.1_ox1.0.loc.18453	down	1.58	x2_ins	Slc15a-1	6e-90	solute carrier family 15 member 1	Danio rerio
asx1.1_ox1.0.loc.15921	down	1.58	x1_2	Bromodomain adjacent to zinc finger domain protein 2B	2e-35	toutatis, isoform A	Drosophila melanogaster
asx1.1_ox1.0.loc.19687	down	1.58	xins	NA	NA	NA	NA
asx1.1_ox1.0.loc.00300	down	1.58	x2	NA	NA	NA	NA
asx1.1_ox1.0.loc.00703	down	1.57	x2	Roundabout 2	1e-116	Protein sax-3	Caenorhabditis elegans
asx1.1_ox1.0.loc.36695	down	1.57	x1_2	Zinc finger protein Gfi-1	1e-79	PREDICTED: zinc finger protein Gfi-1 isoform X1	Danio rerio
asx1.1_ox1.0.loc.00943	down	1.57	x2	NA	NA	NA	NA
asx1.1_ox1.0.loc.08423	down	1.57	xins	NA	NA	NA	NA
asx1.1_ox1.0.loc.01076	down	1.57	xins	NA	NA	NA	NA
asx1.1_ox1.0.loc.29877	down	1.57	x2_ins	NA	NA	NA	NA
asx1.1_ox1.0.loc.00153	down	1.56	x2_ins	Small conductance calcium-activated potassium channel protein	7e-110	small conductance calcium-activated potassium channel, isoform I	Drosophila melanogaster
asx1.1_ox1.0.loc.13981	down	1.56	x2	NA	NA	NA	NA
asx1.1_ox1.0.loc.23286	down	1.55	xins	Calcium-transporting ATPase	0	plasma membrane calcium ATPase, isoform I	Drosophila melanogaster
asx1.1_ox1.0.loc.10714	down	1.55	x0	NA	NA	NA	NA
asx1.1_ox1.0.loc.29377	down	1.55	x2	NA	NA	NA	NA
asx1.1_ox1.0.loc.14377	down	1.55	x2_ins	NA	NA	NA	NA
asx1.1_ox1.0.loc.09864	down	1.55	x2	NA	NA	NA	NA
asx1.1_ox1.0.loc.02878	down	1.55	x2	NA	NA	NA	NA
asx1.1_ox1.0.loc.18910	down	1.54	xins	cGMP-dependent protein kinase	8e-10	cGMP-dependent protein kinase egl-4	Caenorhabditis elegans
asx1.1_ox1.0.loc.37476	down	1.54	x2	Predicted protein	2e-18	PREDICTED: transmembrane protein 211	Danio rerio
asx1.1_ox1.0.loc.32668	down	1.54	x1	Musculin	7e-10	PREDICTED: musculin isoform X3	Mus musculus
asx1.1_ox1.0.loc.21637	down	1.54	x2_ins	Putative rab-protein 3	4e-113	Rab3	Drosophila melanogaster
asx1.1_ox1.0.loc.37171	down	1.54	x2_ins	Forkhead box J1-like protein 4	2e-42	PREDICTED: forkhead box protein J1-B isoform X1	Danio rerio
asx1.1_ox1.0.loc.02506	down	1.54	xins	NA	NA	NA	NA
asx1.1_ox1.0.loc.16972	down	1.54	x2	NA	NA	NA	NA
asx1.1_ox1.0.loc.04664	down	1.54	x1_2	NA	NA	NA	NA
asx1.1_ox1.0.loc.23367	down	1.54	x2	NA	NA	NA	NA
asx1.1_ox1.0.loc.02667	down	1.54	x0	NA	NA	NA	NA
asx1.1_ox1.0.loc.28609	down	1.54	x1_2	NA	NA	NA	NA
asx1.1_ox1.0.loc.32360	down	1.54	x2	NA	NA	NA	NA
asx1.1_ox1.0.loc.27236	down	1.53	x1	Multidrug and toxin extrusion protein	9e-33	multidrug and toxin extrusion protein 1	Danio rerio
asx1.1_ox1.0.loc.07684	down	1.53	x2_ins	Uncharacterized protein	4e-11	uncharacterized protein Dmel_CG17341	Drosophila melanogaster
asx1.1_ox1.0.loc.26070	down	1.53	x0	Tubulin beta-1 chain	0	tubulin, beta, 2	Danio rerio
asx1.1_ox1.0.loc.18488	down	1.53	x2	NA	NA	NA	NA
asx1.1_ox1.0.loc.29416	down	1.52	x2	Argininosuccinate synthase; EC	0	argininosuccinate synthase	Danio rerio
asx1.1_ox1.0.loc.09103	down	1.52	x1_2	Kelch-like ECH-associated protein 1	1e-174	kelch-like ECH-associated protein 1	Homo sapiens
asx1.1_ox1.0.loc.17286	down	1.52	x2_ins	AAEL017480-PA	7e-06	Ankyrin repeat and EF-hand domain-containing protein 1	Homo sapiens
asx1.1_ox1.0.loc.02075	down	1.52	xins	Pleckstrin y	2e-40	uncharacterized protein Dmel_CG43867, isoform I	Drosophila melanogaster
asx1.1_ox1.0.loc.16009	down	1.52	xins	Receptor-type tyrosine-protein phosphatase N2	4e-126	PREDICTED: protein tyrosine phosphatase, receptor type, Na isoform X1	Danio rerio
asx1.1_ox1.0.loc.26356	down	1.52	x0	NA	NA	NA	NA
asx1.1_ox1.0.loc.17996	down	1.52	x2	NA	NA	NA	NA
asx1.1_ox1.0.loc.23513	down	1.51	x2_ins	RNA-binding motif single-stranded-interacting protein 2	2e-20	PREDICTED: RNA-binding motif, single-stranded-interacting protein 1 isoform X2	Danio rerio
asx1.1_ox1.0.loc.08468	down	1.51	xins	NA	NA	NA	NA
asx1.1_ox1.0.loc.02594	down	1.5	x2	TBX20	1e-98	T-box transcription factor TBX20 isoform 1	Homo sapiens
asx1.1_ox1.0.loc.02117	down	1.5	x0	Slc7a-5	7e-71	PREDICTED: high affinity cationic amino acid transporter 1 isoform X1	Mus musculus
asx1.1_ox1.0.loc.10135	down	1.5	x2	SH3 and multiple ankyrin repeat domains protein 3	9e-19	PREDICTED: SH3 and multiple ankyrin repeat domains protein 3 isoform X6	Danio rerio
asx1.1_ox1.0.loc.01271	down	1.5	x2_ins	Beta-actin	0	actin, cytoplasmic 2	Danio rerio
asx1.1_ox1.0.loc.05810	down	1.5	x2	C-terminal-binding protein 1	4e-71	C-terminal-binding protein 1	Caenorhabditis elegans
asx1.1_ox1.0.loc.37179	down	1.5	xins	Peptidase inhibitor 16	3e-11	Peptidase inhibitor 16	Mus musculus
asx1.1_ox1.0.loc.05147	down	1.5	x2	NA	NA	NA	NA
asx1.1_ox1.0.loc.14772	down	1.5	x2_ins	NA	NA	NA	NA
asx1.1_ox1.0.loc.00596	down	1.5	x1	NA	NA	NA	NA
asx1.1_ox1.0.loc.33417	up	1024	unclassified	DNA Pol B2 domain-containing protein	9e-15	Uncharacterized protein CELE_ZC53.4	Caenorhabditis elegans
asx1.1_ox1.0.loc.38399	up	1024	x2_ins	Protein CBG24594	4e-24	Uncharacterized protein CELE_Y40C7B.1	Caenorhabditis elegans
asx1.1_ox1.0.loc.13734	up	1024	x0	7-dehydrocholesterol reductase	3e-24	7-dehydrocholesterol reductase	Danio rerio
asx1.1_ox1.0.loc.22715	up	1024	xins	NA	NA	NA	NA
asx1.1_ox1.0.loc.06479	up	1024	x2	NA	NA	NA	NA
asx1.1_ox1.0.loc.23362	up	1024	x2_ins	NA	NA	NA	NA
asx1.1_ox1.0.loc.21854	up	1024	x0	NA	NA	NA	NA
asx1.1_ox1.0.loc.35894	up	1024	xins	NA	NA	NA	NA
asx1.1_ox1.0.loc.25536	up	1024	xins	NA	NA	NA	NA
asx1.1_ox1.0.loc.27598	up	1024	x2	NA	NA	NA	NA
asx1.1_ox1.0.loc.36342	up	1024	x2	NA	NA	NA	NA
asx1.1_ox1.0.loc.06794	up	89.63	xins	Serine protease inhibitor-1	4e-17	WAP four-disulfide core domain protein 6B	Mus musculus
asx1.1_ox1.0.loc.17359	up	45.49	xins	NA	NA	NA	NA
asx1.1_ox1.0.loc.13220	up	29.19	x0	NA	NA	NA	NA
asx1.1_ox1.0.loc.11114	up	26.89	x2_ins	NA	NA	NA	NA
asx1.1_ox1.0.loc.01967	up	25.88	xins	Galanin receptor 2	2e-26	similar to galanin receptor type 1	Danio rerio
asx1.1_ox1.0.loc.11885	up	23.13	x2	NA	NA	NA	NA
asx1.1_ox1.0.loc.37156	up	20.58	x2	NA	NA	NA	NA
asx1.1_ox1.0.loc.13128	up	17.58	x2_ins	NA	NA	NA	NA
asx1.1_ox1.0.loc.19275	up	17.39	x2_ins	NA	NA	NA	NA
asx1.1_ox1.0.loc.14258	up	16.42	x2	NA	NA	NA	NA
asx1.1_ox1.0.loc.20166	up	13.75	x0	NA	NA	NA	NA
asx1.1_ox1.0.loc.01744	up	11.08	x1_2	NA	NA	NA	NA
asx1.1_ox1.0.loc.23634	up	10.88	x2_ins	NA	NA	NA	NA
asx1.1_ox1.0.loc.01743	up	9.92	x0	NA	NA	NA	NA
asx1.1_ox1.0.loc.02286	up	9.52	x2	ETS transcription factor Elf 5	2e-08	PREDICTED: transcription factor PU.1 isoform X1	Homo sapiens
asx1.1_ox1.0.loc.06492	up	8.99	x0	NA	NA	NA	NA
asx1.1_ox1.0.loc.37844	up	8.69	x0	NA	NA	NA	NA
asx1.1_ox1.0.loc.18777	up	8.08	x0	NA	NA	NA	NA
asx1.1_ox1.0.loc.20977	up	7.71	x0	NA	NA	NA	NA
asx1.1_ox1.0.loc.38404	up	7.7	xins	Amiloride sensitive cation channel 5	5e-08	PREDICTED: acid-sensing ion channel 5 isoform X1	Mus musculus
asx1.1_ox1.0.loc.23475	up	7.06	x2	NA	NA	NA	NA
asx1.1_ox1.0.loc.14239	up	6.82	x2_ins	NA	NA	NA	NA
asx1.1_ox1.0.loc.33298	up	6.74	x2	Innexin	4e-35	Innexin	Caenorhabditis elegans
asx1.1_ox1.0.loc.38624	up	6.64	xins	Predicted protein	8e-31	unknown, partial	Homo sapiens
asx1.1_ox1.0.loc.16422	up	6.56	x0	NA	NA	NA	NA
asx1.1_ox1.0.loc.14095	up	6.55	x2	MGC80773 protein	1e-09	zinc finger and BTB domain-containing protein 40	Homo sapiens
asx1.1_ox1.0.loc.38138	up	6.55	xins	NA	NA	NA	NA
asx1.1_ox1.0.loc.28913	up	6.43	xins	Protocadherin 1	4e-67	Protocadherin gamma-A4	Mus musculus
asx1.1_ox1.0.loc.29084	up	6.16	xins	Somatostatin receptor type 1	9e-52	allatostatin C receptor 1	Drosophila melanogaster
asx1.1_ox1.0.loc.01748	up	6.12	x2_ins	NA	NA	NA	NA
asx1.1_ox1.0.loc.16667	up	5.93	x1_2	NA	NA	NA	NA
asx1.1_ox1.0.loc.19540	up	5.87	x0	NA	NA	NA	NA
asx1.1_ox1.0.loc.29258	up	5.75	x0	NA	NA	NA	NA
asx1.1_ox1.0.loc.14281	up	5.36	xins	NA	NA	NA	NA
asx1.1_ox1.0.loc.21121	up	5.24	xins	NA	NA	NA	NA
asx1.1_ox1.0.loc.01746	up	5.11	x1_2	NA	NA	NA	NA
asx1.1_ox1.0.loc.13076	up	5.09	unclassified	26S proteasome regulatory subunit N8	2e-116	regulatory particle non-ATPase 8, isoform A	Drosophila melanogaster
asx1.1_ox1.0.loc.07749	up	5.05	x1_2	NA	NA	NA	NA
asx1.1_ox1.0.loc.01747	up	4.96	x0	NA	NA	NA	NA
asx1.1_ox1.0.loc.30914	up	4.89	x2_ins	NA	NA	NA	NA
asx1.1_ox1.0.loc.34582	up	4.87	x2_ins	NA	NA	NA	NA
asx1.1_ox1.0.loc.21853	up	4.81	x1	Interferon-related developmental regulator 2-like protein	7e-22	PREDICTED: interferon-related developmental regulator 2 isoform X1	Danio rerio
asx1.1_ox1.0.loc.38259	up	4.8	xins	FMRFamide activated amiloride sensitive sodium	4e-10	amiloride-sensitive sodium channel subunit beta	Homo sapiens
asx1.1_ox1.0.loc.19563	up	4.78	xins	NA	NA	NA	NA
asx1.1_ox1.0.loc.10384	up	4.75	x2_ins	NA	NA	NA	NA
asx1.1_ox1.0.loc.05738	up	4.72	x2	NA	NA	NA	NA
asx1.1_ox1.0.loc.04653	up	4.71	x2	NA	NA	NA	NA
asx1.1_ox1.0.loc.36375	up	4.66	x0	NA	NA	NA	NA
asx1.1_ox1.0.loc.31583	up	4.55	x0	NA	NA	NA	NA
asx1.1_ox1.0.loc.14637	up	4.53	xins	NA	NA	NA	NA
asx1.1_ox1.0.loc.17400	up	4.47	x2	Protocadherin 2 gamma c6 sCP1	4e-48	PREDICTED: protocadherin-11 X-linked isoform X1	Danio rerio
asx1.1_ox1.0.loc.33960	up	4.42	xins	Putative neuropeptide receptor NPR1	6e-66	short neuropeptide F receptor, isoform A	Drosophila melanogaster
asx1.1_ox1.0.loc.16041	up	4.42	xins	NA	NA	NA	NA
asx1.1_ox1.0.loc.02768	up	4.41	x0	NA	NA	NA	NA
asx1.1_ox1.0.loc.13833	up	4.37	xins	Small conductance calcium-activated potassium channel protein	1e-62	PREDICTED: small conductance calcium-activated potassium channel protein 1 isoform X1	Mus musculus
asx1.1_ox1.0.loc.33569	up	4.36	xins	GD16797	6e-28	mitochondrial assembly regulatory factor, isoform D	Drosophila melanogaster
asx1.1_ox1.0.loc.17329	up	4.3	xins	NA	NA	NA	NA
asx1.1_ox1.0.loc.23994	up	4.27	xins	Leucine-rich repeats and immunoglobulin-like domains protein 3	4e-08	Leucine-rich repeats and immunoglobulin-like domains protein 3	Mus musculus
asx1.1_ox1.0.loc.37238	up	4.27	x2	NA	NA	NA	NA
asx1.1_ox1.0.loc.22550	up	4.23	x2	Ras associated and pleckstrin y	2e-22	PREDICTED: ras-associated and pleckstrin homology domains-containing protein 1 isoform X5	Danio rerio
asx1.1_ox1.0.loc.00432	up	4.19	xins	cGMP-dependent protein kinase 1	2e-15	cGMP-dependent protein kinase	Drosophila melanogaster
asx1.1_ox1.0.loc.37341	up	4.16	x1_2	NA	NA	NA	NA
asx1.1_ox1.0.loc.32732	up	4.15	x0	NA	NA	NA	NA
asx1.1_ox1.0.loc.37774	up	4.11	unclassified	AAEL006473-PA	3e-36	splicing factor 2, isoform A	Drosophila melanogaster
asx1.1_ox1.0.loc.16354	up	4.1	x1	NA	NA	NA	NA
asx1.1_ox1.0.loc.10981	up	4.1	xins	NA	NA	NA	NA
asx1.1_ox1.0.loc.35482	up	4.07	x0	Serine threonine protein kinase-related domain containing protein	9e-09	PREDICTED: serine/threonine-protein kinase pim-2-like	Danio rerio
asx1.1_ox1.0.loc.00702	up	4.07	unclassified	Alpha tubulin-like protein	0	tubulin, alpha 7 like	Danio rerio
asx1.1_ox1.0.loc.22503	up	4.06	xins	Neuropeptide receptor A31	5e-13	neuromedin-U receptor 1 isoform 2	Mus musculus
asx1.1_ox1.0.loc.32734	up	4.06	x1	Tigger transposable element-derived protein 6	3e-09	Tigger transposable element-derived protein 6	Homo sapiens
asx1.1_ox1.0.loc.07763	up	4.05	x1_2	NA	NA	NA	NA
asx1.1_ox1.0.loc.03530	up	4.01	x2_ins	NA	NA	NA	NA
asx1.1_ox1.0.loc.15993	up	4	xins	Potassium channel subfamily K member 9	1e-31	TWiK family of potassium channels	Caenorhabditis elegans
asx1.1_ox1.0.loc.06491	up	3.96	x1_2	NA	NA	NA	NA
asx1.1_ox1.0.loc.13498	up	3.96	x2	NA	NA	NA	NA
asx1.1_ox1.0.loc.37854	up	3.94	x1	NA	NA	NA	NA
asx1.1_ox1.0.loc.01896	up	3.9	xins	NA	NA	NA	NA
asx1.1_ox1.0.loc.32062	up	3.89	xins	NA	NA	NA	NA
asx1.1_ox1.0.loc.20510	up	3.88	x2	NA	NA	NA	NA
asx1.1_ox1.0.loc.30624	up	3.86	x0	Adrenergic receptor protein	2e-51	PREDICTED: alpha-2B adrenergic receptor-like	Danio rerio
asx1.1_ox1.0.loc.06390	up	3.85	xins	NA	NA	NA	NA
asx1.1_ox1.0.loc.07370	up	3.83	xins	NA	NA	NA	NA
asx1.1_ox1.0.loc.12120	up	3.81	xins	NA	NA	NA	NA
asx1.1_ox1.0.loc.22009	up	3.8	x2_ins	Plasminogen	2e-10	plasminogen isoform 1 precursor	Homo sapiens
asx1.1_ox1.0.loc.07371	up	3.79	xins	SH3 and cysteine-rich domain-containing protein 3	3e-24	uncharacterized protein Dmel_CG43729, isoform E	Drosophila melanogaster
asx1.1_ox1.0.loc.15709	up	3.75	x2	NA	NA	NA	NA
asx1.1_ox1.0.loc.25341	up	3.74	x1_2	NA	NA	NA	NA
asx1.1_ox1.0.loc.22274	up	3.74	x2_ins	NA	NA	NA	NA
asx1.1_ox1.0.loc.29389	up	3.72	x2	NA	NA	NA	NA
asx1.1_ox1.0.loc.22547	up	3.71	x2	NA	NA	NA	NA
asx1.1_ox1.0.loc.01449	up	3.67	x2	TRAF-5	4e-15	PREDICTED: TNF receptor-associated factor 2 isoform X1	Homo sapiens
asx1.1_ox1.0.loc.14096	up	3.67	x2_ins	NA	NA	NA	NA
asx1.1_ox1.0.loc.34706	up	3.65	x2	Protocadherin gamma B1	3e-45	PREDICTED: protocadherin-11 X-linked isoform X6	Mus musculus
asx1.1_ox1.0.loc.01381	up	3.65	x0	NA	NA	NA	NA
asx1.1_ox1.0.loc.13392	up	3.61	x0	NA	NA	NA	NA
asx1.1_ox1.0.loc.23765	up	3.59	x0	Ets-4	7e-06	ETS class transcription factor	Caenorhabditis elegans
asx1.1_ox1.0.loc.22834	up	3.59	x2_ins	NA	NA	NA	NA
asx1.1_ox1.0.loc.17583	up	3.59	x2	NA	NA	NA	NA
asx1.1_ox1.0.loc.12672	up	3.56	xins	FMRFamide receptor	5e-32	DroMyoSuppressin Receptor related	Caenorhabditis elegans
asx1.1_ox1.0.loc.13561	up	3.52	unclassified	Putative retrovirus-related pol polyprotein from transposon	3e-15	PREDICTED: uncharacterized protein LOC108190117	Danio rerio
asx1.1_ox1.0.loc.37025	up	3.5	xins	Dynein heavy chain 8, axonemal	0	PREDICTED: dynein heavy chain 5, axonemal isoform X1	Danio rerio
asx1.1_ox1.0.loc.01697	up	3.49	x1	NA	NA	NA	NA
asx1.1_ox1.0.loc.38276	up	3.46	x2	NA	NA	NA	NA
asx1.1_ox1.0.loc.02719	up	3.45	xins	NA	NA	NA	NA
asx1.1_ox1.0.loc.10278	up	3.44	xins	NA	NA	NA	NA
asx1.1_ox1.0.loc.14102	up	3.38	xins	NA	NA	NA	NA
asx1.1_ox1.0.loc.36244	up	3.37	x2	Sodium channel protein	5e-55	voltage-gated sodium channel Nav1.5 variant b	Mus musculus
asx1.1_ox1.0.loc.21738	up	3.37	x0	NA	NA	NA	NA
asx1.1_ox1.0.loc.01609	up	3.31	x2_ins	EFLGamide receptor 1	2e-71	thyrotropin-releasing hormone receptor b	Danio rerio
asx1.1_ox1.0.loc.04615	up	3.3	x1	NA	NA	NA	NA
asx1.1_ox1.0.loc.07023	up	3.29	x2	NA	NA	NA	NA
asx1.1_ox1.0.loc.09195	up	3.28	xins	Adipocyte plasma membrane-associated protein	7e-41	adipocyte plasma membrane-associated protein	Danio rerio
asx1.1_ox1.0.loc.11242	up	3.26	xins	Tractin	5e-17	neuroglian, isoform B	Drosophila melanogaster
asx1.1_ox1.0.loc.26162	up	3.25	x2_ins	Polyubiquitin-C	1e-09	polyubiquitin-B precursor	Homo sapiens
asx1.1_ox1.0.loc.33013	up	3.25	x2	NA	NA	NA	NA
asx1.1_ox1.0.loc.02326	up	3.24	x0	NA	NA	NA	NA
asx1.1_ox1.0.loc.09901	up	3.22	x0	Beta LACTamase domain containing family member	3e-16	beta-LACTamase domain containing	Caenorhabditis elegans
asx1.1_ox1.0.loc.28750	up	3.22	x1	NA	NA	NA	NA
asx1.1_ox1.0.loc.18127	up	3.21	x0	NA	NA	NA	NA
asx1.1_ox1.0.loc.11858	up	3.21	x1	NA	NA	NA	NA
asx1.1_ox1.0.loc.37082	up	3.2	x0	Orphan Rhodopsin-like G protein-coupled receptor	1e-14	CNMamide receptor	Drosophila melanogaster
asx1.1_ox1.0.loc.01221	up	3.2	x0	NA	NA	NA	NA
asx1.1_ox1.0.loc.36075	up	3.18	x2	NA	NA	NA	NA
asx1.1_ox1.0.loc.38711	up	3.17	x0	CBN-LACT-9 protein	5e-45	beta-LACTamase domain containing	Caenorhabditis elegans
asx1.1_ox1.0.loc.01858	up	3.15	x1_2	NA	NA	NA	NA
asx1.1_ox1.0.loc.36233	up	3.13	x1_2	PRDM8	1e-20	PREDICTED: PR domain zinc finger protein 8 isoform X2	Mus musculus
asx1.1_ox1.0.loc.20042	up	3.12	xins	Serine/threonine-protein kinase ULK2	3e-34	Serine/threonine-protein kinase ULK1	Mus musculus
asx1.1_ox1.0.loc.23940	up	3.12	x1	NA	NA	NA	NA
asx1.1_ox1.0.loc.33336	up	3.11	x2_ins	Predicted protein	6e-27	unc-51 like autophagy activating kinase 1a	Danio rerio
asx1.1_ox1.0.loc.35210	up	3.09	x2	CHK1 checkpoint-like protein	4e-10	UPF0691 protein C9orf116 homolog	Danio rerio
asx1.1_ox1.0.loc.11018	up	3.08	x1_2	NA	NA	NA	NA
asx1.1_ox1.0.loc.17269	up	3.06	x2_ins	NA	NA	NA	NA
asx1.1_ox1.0.loc.18395	up	3.04	x2_ins	NA	NA	NA	NA
asx1.1_ox1.0.loc.18891	up	3.03	xins	SJCHGC07211 protein	5e-06	calbindin 53E, isoform A	Drosophila melanogaster
asx1.1_ox1.0.loc.32678	up	3.03	x2_ins	Predicted protein	3e-174	PREDICTED: dynein heavy chain 14, axonemal isoform X25	Homo sapiens
asx1.1_ox1.0.loc.05291	up	3.02	x2	NA	NA	NA	NA
asx1.1_ox1.0.loc.06771	up	3.01	x2	Dynein light chain roadblock-type 1-like	1e-29	dynein light chain roadblock-type 2 isoform 1	Homo sapiens
asx1.1_ox1.0.loc.11186	up	3	x1_2	NA	NA	NA	NA
asx1.1_ox1.0.loc.29944	up	2.99	xins	Insulin-like growth factor-binding protein complex acid labile subunit	3e-14	insulin-like growth factor-binding protein complex acid labile subunit isoform 1 precursor	Homo sapiens
asx1.1_ox1.0.loc.33568	up	2.98	xins	Transmembrane GTPase fzo; EC	1e-23	fuzzy onions	Drosophila melanogaster
asx1.1_ox1.0.loc.14307	up	2.98	xins	NA	NA	NA	NA
asx1.1_ox1.0.loc.01298	up	2.97	xins	Slc16a-10	1e-30	Uncharacterized protein CELE_F10G7.5	Caenorhabditis elegans
asx1.1_ox1.0.loc.11719	up	2.97	x1	NA	NA	NA	NA
asx1.1_ox1.0.loc.20511	up	2.97	x1_2	NA	NA	NA	NA
asx1.1_ox1.0.loc.09297	up	2.97	x2_ins	NA	NA	NA	NA
asx1.1_ox1.0.loc.18774	up	2.96	x1	CAMK/PIM protein kinase	5e-13	PREDICTED: serine/threonine-protein kinase pim-1	Danio rerio
asx1.1_ox1.0.loc.07750	up	2.94	x1	Glutaminyl-tRNA synthetase	2e-39	glutamine--tRNA ligase	Mus musculus
asx1.1_ox1.0.loc.36880	up	2.94	x2	Alpha tubulin-like protein	0	tubulin alpha-8 chain isoform 1	Homo sapiens
asx1.1_ox1.0.loc.07572	up	2.94	x2_ins	NA	NA	NA	NA
asx1.1_ox1.0.loc.18074	up	2.94	xins	NA	NA	NA	NA
asx1.1_ox1.0.loc.00680	up	2.89	x2_ins	Peptide (FMRFamide/somatostatin)-like receptor,putative	2e-17	FMRFamide receptor, isoform A	Drosophila melanogaster
asx1.1_ox1.0.loc.07655	up	2.88	x2	Potassium channel subfamily K 8	9e-29	TWiK family of potassium channels	Caenorhabditis elegans
asx1.1_ox1.0.loc.18447	up	2.88	x2_ins	NA	NA	NA	NA
asx1.1_ox1.0.loc.10015	up	2.86	x0	NA	NA	NA	NA
asx1.1_ox1.0.loc.05892	up	2.84	x2	CBN-CGH-1 protein	0	ATP-dependent RNA helicase cgh-1	Caenorhabditis elegans
asx1.1_ox1.0.loc.30978	up	2.83	xins	Receptor protein-tyrosine kinase	3e-45	epidermal growth factor receptor, isoform A	Drosophila melanogaster
asx1.1_ox1.0.loc.13427	up	2.83	x1_2	NA	NA	NA	NA
asx1.1_ox1.0.loc.21254	up	2.82	x1_2	PiggyBac transposable element-derived protein 4	3e-10	PREDICTED: dual specificity protein phosphatase 26 isoform X1	Danio rerio
asx1.1_ox1.0.loc.36699	up	2.81	x1_2	Tyrosinase	5e-37	tyrosinase, partial	Mus musculus
asx1.1_ox1.0.loc.36232	up	2.81	x1_2	PRDM8	1e-08	PR domain zinc finger protein 13	Mus musculus
asx1.1_ox1.0.loc.20260	up	2.8	xins	Slit-2	7e-15	PREDICTED: slit homolog 2 protein isoform X4	Mus musculus
asx1.1_ox1.0.loc.28347	up	2.79	xins	Potassium voltage-gated channel subfamily H member 1	0	ether a go-go, isoform G	Drosophila melanogaster
asx1.1_ox1.0.loc.32585	up	2.75	xins	Dynein heavy chain, putative	0	PREDICTED: dynein heavy chain 2, axonemal isoform X8	Homo sapiens
asx1.1_ox1.0.loc.24556	up	2.75	x2	Four-jointed box protein	2e-12	four-jointed	Drosophila melanogaster
asx1.1_ox1.0.loc.04472	up	2.75	x1	NA	NA	NA	NA
asx1.1_ox1.0.loc.01348	up	2.75	xins	NA	NA	NA	NA
asx1.1_ox1.0.loc.06898	up	2.74	x0	Kinesin-related protein 1	8e-23	Kinesin-like protein	Caenorhabditis elegans
asx1.1_ox1.0.loc.36243	up	2.74	x2_ins	Sodium channel protein	6e-141	paralytic, isoform D	Drosophila melanogaster
asx1.1_ox1.0.loc.27331	up	2.74	x2_ins	Protein LCHN	6e-08	PREDICTED: protein LCHN isoform X2	Danio rerio
asx1.1_ox1.0.loc.34863	up	2.74	xins	NA	NA	NA	NA
asx1.1_ox1.0.loc.11772	up	2.73	x2	Chromosome 8 SCAF14587, whole genome shotgun sequence	7e-40	PREDICTED: GPI mannosyltransferase 2 isoform X1	Mus musculus
asx1.1_ox1.0.loc.26542	up	2.72	x1	Taurocyamine kinase	5e-26	Uncharacterized protein CELE_F32B5.1	Caenorhabditis elegans
asx1.1_ox1.0.loc.18124	up	2.72	x2	NA	NA	NA	NA
asx1.1_ox1.0.loc.12499	up	2.71	x2_ins	Pim-2	2e-51	Serine/threonine-protein kinase pim-2	Danio rerio
asx1.1_ox1.0.loc.35891	up	2.7	x2	Orphan G-protein coupled receptor 31	8e-16	melatonin receptor type 1A-like	Danio rerio
asx1.1_ox1.0.loc.18505	up	2.7	x2	Achaete-scute class B transcription factor	3e-06	Achaete-scute homolog 3	Homo sapiens
asx1.1_ox1.0.loc.04364	up	2.7	xins	NA	NA	NA	NA
asx1.1_ox1.0.loc.01614	up	2.7	x0	NA	NA	NA	NA
asx1.1_ox1.0.loc.02169	up	2.69	xins	Slc4a-4	7e-66	Anion/Bicarbonate TranSporter family	Caenorhabditis elegans
asx1.1_ox1.0.loc.21556	up	2.68	x0	NA	NA	NA	NA
asx1.1_ox1.0.loc.03467	up	2.68	x2_ins	NA	NA	NA	NA
asx1.1_ox1.0.loc.35168	up	2.67	x1_2	Predicted protein	2e-19	phospholipid phosphatase 6	Mus musculus
asx1.1_ox1.0.loc.11605	up	2.67	xins	Putative E3 ubiquitin-protein ligase ARI4	8e-13	PREDICTED: probable E3 ubiquitin-protein ligase RNF217 isoform X1	Danio rerio
asx1.1_ox1.0.loc.18136	up	2.65	x2	NA	NA	NA	NA
asx1.1_ox1.0.loc.07865	up	2.63	x1_2	NA	NA	NA	NA
asx1.1_ox1.0.loc.11004	up	2.62	xins	GLIPR1-like protein 1	3e-32	PREDICTED: peptidase inhibitor R3HDML	Danio rerio
asx1.1_ox1.0.loc.10601	up	2.6	x2_ins	NA	NA	NA	NA
asx1.1_ox1.0.loc.00580	up	2.6	x2	NA	NA	NA	NA
asx1.1_ox1.0.loc.01122	up	2.57	x2_ins	Vacuolar protein sorting-associated protein 11 homolog	3e-36	PREDICTED: vacuolar protein sorting-associated protein 11 homolog isoform X2	Mus musculus
asx1.1_ox1.0.loc.11390	up	2.57	x2	NA	NA	NA	NA
asx1.1_ox1.0.loc.24614	up	2.56	unclassified	T-complex protein 1 subunit gamma	0	cctgamma, isoform A	Drosophila melanogaster
asx1.1_ox1.0.loc.35593	up	2.56	x1	SMED-SMAD6/7-1	2e-06	Smad6a protein, partial	Danio rerio
asx1.1_ox1.0.loc.18714	up	2.55	x1_2	Inositol polyphosphate multikinase	1e-07	PREDICTED: inositol polyphosphate multikinase isoform X2	Homo sapiens
asx1.1_ox1.0.loc.33446	up	2.54	x1	Protein Wnt	4e-78	protein Wnt-4 precursor	Homo sapiens
asx1.1_ox1.0.loc.30851	up	2.54	x2	Sal protein 3	5e-17	sal-like protein 3	Danio rerio
asx1.1_ox1.0.loc.15151	up	2.53	x1	NA	NA	NA	NA
asx1.1_ox1.0.loc.23151	up	2.53	x1	NA	NA	NA	NA
asx1.1_ox1.0.loc.02805	up	2.51	x1_2	Forkhead box protein C2	7e-47	Forkhead box protein C2	Homo sapiens
asx1.1_ox1.0.loc.32522	up	2.51	x2	Protocadherin-11 Y-linked	2e-55	PREDICTED: protocadherin alpha-3-like	Danio rerio
asx1.1_ox1.0.loc.02535	up	2.51	xins	Neuronal acetylcholine receptor subunit alpha-7	3e-52	PREDICTED: LOW QUALITY PROTEIN: neuronal acetylcholine receptor subunit alpha-10-like, partial	Danio rerio
asx1.1_ox1.0.loc.26891	up	2.51	xins	NA	NA	NA	NA
asx1.1_ox1.0.loc.22393	up	2.5	xins	Guanylate cyclase	0	PREDICTED: LOW QUALITY PROTEIN: atrial natriuretic peptide receptor 2-like	Danio rerio
asx1.1_ox1.0.loc.36263	up	2.5	x0	Tigger transposable element-derived protein 1	5e-31	Tigger transposable element-derived protein 1	Homo sapiens
asx1.1_ox1.0.loc.28114	up	2.5	x0	Uncharacterized protein	2e-35	PREDICTED: uncharacterized protein F54H12.2-like	Danio rerio
asx1.1_ox1.0.loc.04132	up	2.49	x1	Innexin	2e-43	Innexin	Caenorhabditis elegans
asx1.1_ox1.0.loc.27990	up	2.48	x2_ins	Protocadherin-9	2e-60	PREDICTED: protocadherin-1 isoform X2	Danio rerio
asx1.1_ox1.0.loc.14482	up	2.48	x2	Synaptic vesicle 2 protein	2e-64	synaptic vesicle 2-related protein	Homo sapiens
asx1.1_ox1.0.loc.14600	up	2.48	x2	NA	NA	NA	NA
asx1.1_ox1.0.loc.16017	up	2.48	x1_2	NA	NA	NA	NA
asx1.1_ox1.0.loc.16458	up	2.47	x1	Catalytic subunit of protein kinase A	4e-105	cAMP-dependent protein kinase catalytic subunit	Caenorhabditis elegans
asx1.1_ox1.0.loc.19147	up	2.46	x2_ins	Paired-like homeodomain protein	3e-40	Pituitary homeobox 3	Mus musculus
asx1.1_ox1.0.loc.33576	up	2.46	xins	NA	NA	NA	NA
asx1.1_ox1.0.loc.26409	up	2.45	xins	Collagen alpha-1(XVIII) chain	2e-13	PREDICTED: collagen alpha-1(XVIII) chain	Danio rerio
asx1.1_ox1.0.loc.09353	up	2.44	x2_ins	NFX1-type zinc finger-containing protein 1	2e-95	NFX1-type zinc finger-containing protein 1 isoform a	Mus musculus
asx1.1_ox1.0.loc.12597	up	2.44	x0	Myotubularin protein 3	3e-34	PREDICTED: myotubularin-related protein 4 isoform X1	Danio rerio
asx1.1_ox1.0.loc.15517	up	2.44	xins	NA	NA	NA	NA
asx1.1_ox1.0.loc.25415	up	2.42	x1_2	Diamine acetyltransferase	5e-14	Spermidine/spermine N(1)-acetyltransferase-like protein 1	Homo sapiens
asx1.1_ox1.0.loc.24920	up	2.42	xins	NA	NA	NA	NA
asx1.1_ox1.0.loc.25283	up	2.42	x2	NA	NA	NA	NA
asx1.1_ox1.0.loc.23371	up	2.41	x0	Growth hormone-inducible transmembrane protein-like protein	4e-11	CG1287	Drosophila melanogaster
asx1.1_ox1.0.loc.32733	up	2.41	x1	Tigger transposable element-derived protein 6	7e-09	Tigger transposable element-derived protein 6	Homo sapiens
asx1.1_ox1.0.loc.38414	up	2.41	x1_2	NA	NA	NA	NA
asx1.1_ox1.0.loc.08041	up	2.41	xins	NA	NA	NA	NA
asx1.1_ox1.0.loc.28688	up	2.41	x2	NA	NA	NA	NA
asx1.1_ox1.0.loc.24745	up	2.41	x2	NA	NA	NA	NA
asx1.1_ox1.0.loc.17560	up	2.39	x2_ins	Complement factor P	7e-13	PREDICTED: properdin isoform X1	Homo sapiens
asx1.1_ox1.0.loc.15032	up	2.39	x1_2	Centrin-1	8e-51	Centrin-2	Mus musculus
asx1.1_ox1.0.loc.08443	up	2.38	xins	cGMP-dependent protein kinase	3e-36	PREDICTED: cGMP-dependent protein kinase 1 isoform X1	Danio rerio
asx1.1_ox1.0.loc.32989	up	2.38	x0	NA	NA	NA	NA
asx1.1_ox1.0.loc.19170	up	2.38	xins	NA	NA	NA	NA
asx1.1_ox1.0.loc.22057	up	2.37	x2	Putative transmembrane protein 32	5e-22	PREDICTED: membrane magnesium transporter 2 isoform X1	Mus musculus
asx1.1_ox1.0.loc.23209	up	2.37	x2_ins	NA	NA	NA	NA
asx1.1_ox1.0.loc.28629	up	2.37	x2_ins	NA	NA	NA	NA
asx1.1_ox1.0.loc.01282	up	2.37	x2	NA	NA	NA	NA
asx1.1_ox1.0.loc.23182	up	2.37	x0	NA	NA	NA	NA
asx1.1_ox1.0.loc.31494	up	2.36	x1_2	NA	NA	NA	NA
asx1.1_ox1.0.loc.20564	up	2.35	x1_2	Uncharacterized protein	5e-06	PREDICTED: zinc finger MYM-type protein 1-like	Danio rerio
asx1.1_ox1.0.loc.24759	up	2.35	x2	NA	NA	NA	NA
asx1.1_ox1.0.loc.03575	up	2.35	x1_ins	NA	NA	NA	NA
asx1.1_ox1.0.loc.35674	up	2.35	x2	NA	NA	NA	NA
asx1.1_ox1.0.loc.04747	up	2.34	xins	NA	NA	NA	NA
asx1.1_ox1.0.loc.28312	up	2.34	x1_2	NA	NA	NA	NA
asx1.1_ox1.0.loc.20939	up	2.32	x2_ins	Leishmanolysin-like peptidase	4e-47	PREDICTED: leishmanolysin-like peptidase isoform X1	Danio rerio
asx1.1_ox1.0.loc.12200	up	2.32	xins	NA	NA	NA	NA
asx1.1_ox1.0.loc.37559	up	2.32	x0	NA	NA	NA	NA
asx1.1_ox1.0.loc.01511	up	2.32	x2_ins	NA	NA	NA	NA
asx1.1_ox1.0.loc.05001	up	2.3	x1	Protein CBR-SEL-9	1e-32	transmembrane emp24 domain-containing protein 2 precursor	Danio rerio
asx1.1_ox1.0.loc.03192	up	2.3	xins	NA	NA	NA	NA
asx1.1_ox1.0.loc.11091	up	2.3	x0	NA	NA	NA	NA
asx1.1_ox1.0.loc.13484	up	2.29	x2_ins	NA	NA	NA	NA
asx1.1_ox1.0.loc.37514	up	2.28	x2	Polycomb protein Su(Z)12	4e-16	Su(z)12, isoform A	Drosophila melanogaster
asx1.1_ox1.0.loc.04527	up	2.28	x1	NA	NA	NA	NA
asx1.1_ox1.0.loc.23766	up	2.28	x0	NA	NA	NA	NA
asx1.1_ox1.0.loc.18657	up	2.27	x1	DNA-3-methyladenine glycosylase	4e-49	DNA-3-methyladenine glycosylase	Mus musculus
asx1.1_ox1.0.loc.18656	up	2.27	x1	DNA-3-methyladenine glycosylase	4e-49	DNA-3-methyladenine glycosylase	Mus musculus
asx1.1_ox1.0.loc.27411	up	2.27	xins	Rho-type gtpase activating protein, putative	2e-43	PREDICTED: rho GTPase-activating protein 7 isoform X2	Danio rerio
asx1.1_ox1.0.loc.35978	up	2.27	x2_ins	NA	NA	NA	NA
asx1.1_ox1.0.loc.18778	up	2.26	x0	Zinc finger MYM-type protein 6	4e-36	protein FAM200B	Homo sapiens
asx1.1_ox1.0.loc.02950	up	2.25	x2	NA	NA	NA	NA
asx1.1_ox1.0.loc.36780	up	2.24	x2_ins	Protein Arap1	5e-27	PREDICTED: arf-GAP with Rho-GAP domain, ANK repeat and PH domain-containing protein 1 isoform X4	Mus musculus
asx1.1_ox1.0.loc.29195	up	2.24	x1_2	NA	NA	NA	NA
asx1.1_ox1.0.loc.20921	up	2.24	xins	NA	NA	NA	NA
asx1.1_ox1.0.loc.01902	up	2.24	x1	NA	NA	NA	NA
asx1.1_ox1.0.loc.35539	up	2.23	xins	Renin receptor	2e-11	vacuolar H[+] ATPase M8.9 accessory subunit	Drosophila melanogaster
asx1.1_ox1.0.loc.21985	up	2.22	x0	Ubiquitin-like protein ATG12	6e-28	Ubiquitin-like protein ATG12	Homo sapiens
asx1.1_ox1.0.loc.09354	up	2.22	xins	Uncharacterized protein	7e-32	PREDICTED: NFX1-type zinc finger-containing protein 1	Danio rerio
asx1.1_ox1.0.loc.29616	up	2.22	x2	NA	NA	NA	NA
asx1.1_ox1.0.loc.01694	up	2.22	x1_2	NA	NA	NA	NA
asx1.1_ox1.0.loc.32731	up	2.22	x1	NA	NA	NA	NA
asx1.1_ox1.0.loc.12554	up	2.21	x0	Rotatin	4e-29	Rotatin	Mus musculus
asx1.1_ox1.0.loc.18437	up	2.21	x2_ins	Embryonic lethal abnormal vision 4	1e-31	ELAV-like protein 4 isoform 11	Homo sapiens
asx1.1_ox1.0.loc.18265	up	2.2	xins	E3 ubiquitin-protein ligase MIB2	2e-07	PREDICTED: E3 ubiquitin-protein ligase MIB2 isoform X8	Mus musculus
asx1.1_ox1.0.loc.04878	up	2.2	x1_2	Peptide G protein-coupled receptor	2e-19	Uncharacterized protein CELE_C18B2.4	Caenorhabditis elegans
asx1.1_ox1.0.loc.36810	up	2.2	x0	Putative dna polymerase type b	5e-62	Uncharacterized protein CELE_C33E10.6	Caenorhabditis elegans
asx1.1_ox1.0.loc.34345	up	2.19	x0	NA	NA	NA	NA
asx1.1_ox1.0.loc.00974	up	2.19	x0	NA	NA	NA	NA
asx1.1_ox1.0.loc.18278	up	2.19	x2	NA	NA	NA	NA
asx1.1_ox1.0.loc.13971	up	2.18	x1	NA	NA	NA	NA
asx1.1_ox1.0.loc.11327	up	2.17	x0	Coiled-coil domain-containing protein C6orf97	2e-15	Cytochrome b561 domain-containing protein 1	Mus musculus
asx1.1_ox1.0.loc.18325	up	2.16	x1_2	Tubulin alpha-1C chain; AltName: Full	0	tubulin alpha-1A chain isoform 1	Homo sapiens
asx1.1_ox1.0.loc.30698	up	2.16	x2	NA	NA	NA	NA
asx1.1_ox1.0.loc.30923	up	2.15	x1	NA	NA	NA	NA
asx1.1_ox1.0.loc.31518	up	2.14	x2_ins	ACER3 protein	8e-40	alkaline ceramidase 3 isoform a	Homo sapiens
asx1.1_ox1.0.loc.15465	up	2.14	xins	NA	NA	NA	NA
asx1.1_ox1.0.loc.11092	up	2.14	x1	NA	NA	NA	NA
asx1.1_ox1.0.loc.32024	up	2.13	x0	Dual specificity protein phosphatase 10	3e-39	dual specificity protein phosphatase 10	Homo sapiens
asx1.1_ox1.0.loc.23492	up	2.13	x2	Retrovirus-related Pol polyprotein from transposon 412	4e-35	PREDICTED: uncharacterized protein LOC101886866	Danio rerio
asx1.1_ox1.0.loc.32137	up	2.13	x1_2	Putative sarg904	1e-07	UPF0764 protein C16orf89 homolog	Mus musculus
asx1.1_ox1.0.loc.20565	up	2.13	x2	NA	NA	NA	NA
asx1.1_ox1.0.loc.33441	up	2.13	x2	NA	NA	NA	NA
asx1.1_ox1.0.loc.37538	up	2.13	x1	NA	NA	NA	NA
asx1.1_ox1.0.loc.19865	up	2.13	x1_2	NA	NA	NA	NA
asx1.1_ox1.0.loc.07793	up	2.12	x2	Glutamate receptor ionotrophic AMPA 3	1e-75	PREDICTED: glutamate receptor, ionotropic, AMPA 2a isoform X3	Danio rerio
asx1.1_ox1.0.loc.23812	up	2.12	x2	Ras responsive element binding protein 1	1e-14	PREDICTED: ras-responsive element-binding protein 1 isoform X3	Danio rerio
asx1.1_ox1.0.loc.27617	up	2.12	x2_ins	RNA binding protein MEX3B	2e-06	PREDICTED: RNA-binding protein MEX3B-like	Danio rerio
asx1.1_ox1.0.loc.02872	up	2.12	x1	NA	NA	NA	NA
asx1.1_ox1.0.loc.25754	up	2.11	xins	Calcium-activated potassium channel slo-1	0	slowpoke, isoform J	Drosophila melanogaster
asx1.1_ox1.0.loc.30136	up	2.11	x2_ins	NA	NA	NA	NA
asx1.1_ox1.0.loc.00043	up	2.11	x1_2	NA	NA	NA	NA
asx1.1_ox1.0.loc.37968	up	2.1	x1	Tubulin beta-1 chain	0	tubulin beta-4B chain	Homo sapiens
asx1.1_ox1.0.loc.37036	up	2.09	x0	TNF receptor-associated factor-2-like protein B	4e-53	PREDICTED: TNF receptor-associated factor 3 isoform X4	Homo sapiens
asx1.1_ox1.0.loc.38189	up	2.09	x2_ins	NA	NA	NA	NA
asx1.1_ox1.0.loc.38674	up	2.08	x1	NA	NA	NA	NA
asx1.1_ox1.0.loc.30313	up	2.08	x2_ins	NA	NA	NA	NA
asx1.1_ox1.0.loc.32787	up	2.08	x1_2	NA	NA	NA	NA
asx1.1_ox1.0.loc.35701	up	2.07	xins	Putative zinc finger protein	9e-08	Glut4EF, isoform B	Drosophila melanogaster
asx1.1_ox1.0.loc.18436	up	2.07	x2	Embryonic lethal abnormal vision 4	8e-26	RNA-binding protein 9, isoform E	Drosophila melanogaster
asx1.1_ox1.0.loc.14526	up	2.07	x2	Ornithine decarboxylase-1	4e-17	PREDICTED: ornithine decarboxylase isoform X1	Mus musculus
asx1.1_ox1.0.loc.01230	up	2.07	x2_ins	NFX1-type zinc finger-containing protein 1	5e-12	PREDICTED: sorting nexin-24 isoform X4	Homo sapiens
asx1.1_ox1.0.loc.35996	up	2.07	x2	POU domain protein	8e-79	POU domain, class 3, transcription factor 3-A isoform 1	Danio rerio
asx1.1_ox1.0.loc.10314	up	2.07	x1_2	Forkhead box A-1	8e-61	fork head, isoform A	Drosophila melanogaster
asx1.1_ox1.0.loc.01676	up	2.07	x1_2	NA	NA	NA	NA
asx1.1_ox1.0.loc.31675	up	2.07	x2	NA	NA	NA	NA
asx1.1_ox1.0.loc.31337	up	2.06	x1_2	Zinc finger protein 333	2e-32	caspase 3, apoptosis-related cysteine peptidase b	Danio rerio
asx1.1_ox1.0.loc.20046	up	2.05	x2_ins	Protocadherin 9	6e-65	PREDICTED: protocadherin-11 X-linked isoform X2	Danio rerio
asx1.1_ox1.0.loc.18865	up	2.04	x1	40S ribosomal protein SA	1e-40	stubarista, isoform A	Drosophila melanogaster
asx1.1_ox1.0.loc.21710	up	2.04	x2	NA	NA	NA	NA
asx1.1_ox1.0.loc.11847	up	2.03	x2	DNA polymerase	0	DNA polymerase delta catalytic subunit	Danio rerio
asx1.1_ox1.0.loc.36555	up	2.02	x0	Major egg antigen	5e-11	uncharacterized protein Dmel_CG14207, isoform C	Drosophila melanogaster
asx1.1_ox1.0.loc.11774	up	2.02	x2	Cytochrome P450 3A12	2e-08	Cytochrome P450 3A13	Mus musculus
asx1.1_ox1.0.loc.09081	up	2.02	x2_ins	Transporter	8e-06	PREDICTED: sodium- and chloride-dependent GABA transporter 2 isoform X3	Homo sapiens
asx1.1_ox1.0.loc.08391	up	2.02	x2_ins	NA	NA	NA	NA
asx1.1_ox1.0.loc.26013	up	2.02	x2	NA	NA	NA	NA
asx1.1_ox1.0.loc.15083	up	2.01	x2	Calmodulin-lysine N-methyltransferase	5e-35	Calmodulin-lysine N-methyltransferase	Homo sapiens
asx1.1_ox1.0.loc.24515	up	2.01	x0	Putative conserved plasma membrane protein	1e-29	transmembrane protein 258	Danio rerio
asx1.1_ox1.0.loc.22983	up	2.01	x2	Tetratricopeptide repeat protein 1	2e-46	tetratricopeptide repeat protein 1	Homo sapiens
asx1.1_ox1.0.loc.26617	up	2	x1_2	Enteropeptidase	2e-29	PREDICTED: transmembrane protease serine 5 isoform X3	Danio rerio
asx1.1_ox1.0.loc.12566	up	2	x2	NA	NA	NA	NA
asx1.1_ox1.0.loc.00744	up	2	x2	NA	NA	NA	NA
asx1.1_ox1.0.loc.07846	up	1.99	xins	AAEL014668-PA	1e-47	PREDICTED: ankyrin-3 isoform X23	Danio rerio
asx1.1_ox1.0.loc.35782	up	1.98	x2	Palmitoyltransferase	5e-17	probable palmitoyltransferase ZDHHC24	Danio rerio
asx1.1_ox1.0.loc.33720	up	1.98	x1_2	ETV5	8e-44	ETS translocation variant 4 isoform 3	Homo sapiens
asx1.1_ox1.0.loc.06643	up	1.98	x1_2	5'-AMP-activated protein kinase subunit gamma-3	3e-19	5'-AMP-activated protein kinase subunit gamma-1 isoform 1	Homo sapiens
asx1.1_ox1.0.loc.05012	up	1.98	x0	Tigger transposable element-derived protein 1	3e-10	Tigger transposable element-derived protein 1	Homo sapiens
asx1.1_ox1.0.loc.21870	up	1.98	x1	NA	NA	NA	NA
asx1.1_ox1.0.loc.06458	up	1.98	x2	NA	NA	NA	NA
asx1.1_ox1.0.loc.12273	up	1.97	x2	Piezo-type mechanosensitive ion channel component	3e-114	piezo-type mechanosensitive ion channel component 1	Homo sapiens
asx1.1_ox1.0.loc.01647	up	1.97	x1_2	MAPK/MAK/MRK overlapping kinase	3e-136	PREDICTED: MAPK/MAK/MRK overlapping kinase isoform X9	Homo sapiens
asx1.1_ox1.0.loc.07091	up	1.96	x2	Chromosome 2 SCAF14976, whole genome shotgun sequence	1e-46	Vacuolar protein-sorting-associated protein 25	Danio rerio
asx1.1_ox1.0.loc.01112	up	1.96	x2_ins	Protein C10	2e-07	uncharacterized protein Dmel_CG15387	Drosophila melanogaster
asx1.1_ox1.0.loc.25409	up	1.96	x1_2	NA	NA	NA	NA
asx1.1_ox1.0.loc.02534	up	1.96	x2	NA	NA	NA	NA
asx1.1_ox1.0.loc.17802	up	1.95	x2	Putative gamma glutamyl transpeptidase	3e-35	gamma-glutamyltranspeptidase 1 precursor	Mus musculus
asx1.1_ox1.0.loc.03387	up	1.95	x2	NA	NA	NA	NA
asx1.1_ox1.0.loc.15099	up	1.94	x2	Putative D-tyrosyl-tRNA(Tyr) deacylase 2	3e-25	probable D-tyrosyl-tRNA(Tyr) deacylase 2	Homo sapiens
asx1.1_ox1.0.loc.36154	up	1.94	x0	Geranylgeranyl transferase type-2 subunit alpha	9e-90	geranylgeranyl transferase type-2 subunit alpha	Homo sapiens
asx1.1_ox1.0.loc.31805	up	1.94	x2	NA	NA	NA	NA
asx1.1_ox1.0.loc.05011	up	1.94	x0	NA	NA	NA	NA
asx1.1_ox1.0.loc.11137	up	1.94	x2	NA	NA	NA	NA
asx1.1_ox1.0.loc.26975	up	1.93	x0	F-box/LRR-repeat protein 2-like	6e-07	PREDICTED: F-box/LRR-repeat protein 2 isoform X2	Homo sapiens
asx1.1_ox1.0.loc.28742	up	1.93	x1_2	NA	NA	NA	NA
asx1.1_ox1.0.loc.38680	up	1.92	x2_ins	Peroxisomal carnitine O-octanoyltransferase	2e-47	PREDICTED: peroxisomal carnitine O-octanoyltransferase isoform X2	Homo sapiens
asx1.1_ox1.0.loc.34709	up	1.91	x2_ins	Rap guanine nucleotide exchange factor (GEF) 1	7e-26	PREDICTED: rap guanine nucleotide exchange factor 1 isoform X3	Danio rerio
asx1.1_ox1.0.loc.38412	up	1.91	x2	CENPB DNA-binding domain-containing protein 1	4e-13	Tigger transposable element-derived protein 1	Homo sapiens
asx1.1_ox1.0.loc.12272	up	1.9	xins	Guanylate cyclase	0	atrial natriuretic peptide receptor 1 precursor	Homo sapiens
asx1.1_ox1.0.loc.17173	up	1.9	x0	Putative E3 ubiquitin-protein ligase HERC2	3e-23	X-linked retinitis pigmentosa GTPase regulator homolog	Caenorhabditis elegans
asx1.1_ox1.0.loc.19737	up	1.9	x2	NA	NA	NA	NA
asx1.1_ox1.0.loc.32372	up	1.9	x2	NA	NA	NA	NA
asx1.1_ox1.0.loc.27015	up	1.89	xins	Shaker cognate w, isoform C	0	shaker cognate w, isoform D	Drosophila melanogaster
asx1.1_ox1.0.loc.05034	up	1.89	x2_ins	Vacuolar protein sorting-associated protein 45	3e-137	vacuolar protein sorting-associated protein 45	Mus musculus
asx1.1_ox1.0.loc.01134	up	1.89	x1_2	RanBP-type and C3HC4-type zinc finger-containing protein 1	4e-31	ranBP-type and C3HC4-type zinc finger-containing protein 1	Danio rerio
asx1.1_ox1.0.loc.11300	up	1.89	x2	Mesencephalic astrocyte-derived neurotrophic factor homolog; AltName: Full	3e-45	mesencephalic astrocyte-derived neurotrophic factor ortholog	Drosophila melanogaster
asx1.1_ox1.0.loc.01787	up	1.89	x1	NA	NA	NA	NA
asx1.1_ox1.0.loc.36442	up	1.88	x2	TNF receptor-associated factor-2-like protein A	6e-09	pre-mRNA-processing-splicing factor 8	Danio rerio
asx1.1_ox1.0.loc.02804	up	1.88	x2	Mitogen-activated protein kinase phosphatase	4e-41	PREDICTED: dual specificity protein phosphatase 10	Danio rerio
asx1.1_ox1.0.loc.20961	up	1.88	x2	E3 ubiquitin-protein ligase TRIM9 isoform 1	4e-114	PREDICTED: E3 ubiquitin-protein ligase TRIM9 isoform X8	Homo sapiens
asx1.1_ox1.0.loc.07355	up	1.88	x1_2	Insulin-like growth factor-binding protein complex acid labile subunit	1e-10	PREDICTED: insulin-like growth factor-binding protein complex acid labile subunit	Danio rerio
asx1.1_ox1.0.loc.06401	up	1.88	x2_ins	Protein serine/threonine kinase	2e-27	Mekk1, isoform D	Drosophila melanogaster
asx1.1_ox1.0.loc.34536	up	1.88	x2_ins	NA	NA	NA	NA
asx1.1_ox1.0.loc.05675	up	1.87	x2_ins	CAP-Gly domain protein	1e-15	PREDICTED: ubiquitin carboxyl-terminal hydrolase CYLD-like	Danio rerio
asx1.1_ox1.0.loc.34593	up	1.87	x0	Dynamin-1	3e-19	shibire, isoform B	Drosophila melanogaster
asx1.1_ox1.0.loc.04365	up	1.87	x2_ins	Putative flotillin-1	4e-160	flotillin 1, isoform A	Drosophila melanogaster
asx1.1_ox1.0.loc.17092	up	1.87	x2	NA	NA	NA	NA
asx1.1_ox1.0.loc.32901	up	1.87	x1_2	NA	NA	NA	NA
asx1.1_ox1.0.loc.08678	up	1.86	x1	Zinc finger protein, putative	1e-27	PREDICTED: zinc finger protein 934 isoform X1	Mus musculus
asx1.1_ox1.0.loc.33172	up	1.86	x2	NA	NA	NA	NA
asx1.1_ox1.0.loc.16166	up	1.85	x1_2	Putative cyclic-nucleotide-gated cation channel	2e-169	PREDICTED: cyclic nucleotide-gated cation channel alpha-3 isoform X1	Mus musculus
asx1.1_ox1.0.loc.02813	up	1.85	x2_ins	Nuclear factor 1 A-type	1e-11	PREDICTED: nuclear factor 1 A-type isoform X7	Danio rerio
asx1.1_ox1.0.loc.27418	up	1.85	x2_ins	Protocadherin gamma B1	2e-55	PREDICTED: protocadherin-11 X-linked isoform X5	Mus musculus
asx1.1_ox1.0.loc.30391	up	1.85	x2	Gag-pol polyprotein	1e-07	PREDICTED: uncharacterized protein LOC108179689	Danio rerio
asx1.1_ox1.0.loc.06907	up	1.85	x2	NA	NA	NA	NA
asx1.1_ox1.0.loc.25156	up	1.84	x2_ins	Hypothetical transcript	3e-37	PREDICTED: thyroid receptor-interacting protein 6 isoform X2	Danio rerio
asx1.1_ox1.0.loc.27795	up	1.84	x1_2	Anaphase promoting complex subunit 4	6e-18	PREDICTED: anaphase-promoting complex subunit 4 isoform X2	Homo sapiens
asx1.1_ox1.0.loc.09848	up	1.84	x2	NA	NA	NA	NA
asx1.1_ox1.0.loc.37766	up	1.83	x2	Slc35b-3	6e-74	Solute carrier family 35 member B1	Mus musculus
asx1.1_ox1.0.loc.04620	up	1.83	xins	Nuclear factor of activated T cells	3e-79	PREDICTED: nuclear factor of activated T-cells 5 isoform X7	Mus musculus
asx1.1_ox1.0.loc.19627	up	1.83	x2	CREB	2e-09	PREDICTED: cAMP-responsive element modulator isoform X2	Danio rerio
asx1.1_ox1.0.loc.22695	up	1.83	x1	Ubiquitin-related modifier 1 homolog	2e-32	ubiquitin-related modifier 1	Danio rerio
asx1.1_ox1.0.loc.32610	up	1.83	x0	NA	NA	NA	NA
asx1.1_ox1.0.loc.06710	up	1.83	x1	NA	NA	NA	NA
asx1.1_ox1.0.loc.23198	up	1.82	x2	Uncharacterized protein	3e-26	PREDICTED: cadherin EGF LAG seven-pass G-type receptor 3 isoform X4	Danio rerio
asx1.1_ox1.0.loc.23938	up	1.82	x0	Aurora kinase A	3e-14	torso, isoform A	Drosophila melanogaster
asx1.1_ox1.0.loc.16215	up	1.81	x2_ins	C2 domain protein	8e-88	GTPase Activating Protein family	Caenorhabditis elegans
asx1.1_ox1.0.loc.21443	up	1.81	x2	Rab11 family-interacting protein 3	4e-15	rab11 family-interacting protein 3 isoform c	Mus musculus
asx1.1_ox1.0.loc.38532	up	1.81	x2_ins	GM17314	1e-06	PREDICTED: E3 ubiquitin-protein ligase mib1 isoform X3	Danio rerio
asx1.1_ox1.0.loc.34107	up	1.81	x2	NA	NA	NA	NA
asx1.1_ox1.0.loc.22185	up	1.81	x1_2	NA	NA	NA	NA
asx1.1_ox1.0.loc.06553	up	1.81	x2	NA	NA	NA	NA
asx1.1_ox1.0.loc.06459	up	1.81	x2	NA	NA	NA	NA
asx1.1_ox1.0.loc.21957	up	1.8	x0	Beta-galactosidase	2e-109	Beta-galactosidase-1-like protein 2	Mus musculus
asx1.1_ox1.0.loc.01188	up	1.8	x0	Predicted protein	5e-56	PREDICTED: fibroblast growth factor receptor 1 isoform X24	Homo sapiens
asx1.1_ox1.0.loc.18694	up	1.8	x1	NA	NA	NA	NA
asx1.1_ox1.0.loc.13042	up	1.79	x0	1,2-dihydroxy-3-keto-5-methylthiopentene dioxygenase	2e-47	acireductone dioxygenase 1	Drosophila melanogaster
asx1.1_ox1.0.loc.34910	up	1.79	x2_ins	Suppressor of cytokine signaling 7	5e-35	Nck, Ash and phospholipase C gamma-binding protein NAP4, partial	Homo sapiens
asx1.1_ox1.0.loc.14315	up	1.79	x0	Putative 40s ribosomal protein s3a	9e-27	PREDICTED: ubiquitin carboxyl-terminal hydrolase CYLD-like	Danio rerio
asx1.1_ox1.0.loc.18168	up	1.79	xins	TNF receptor-associated factor-2-like protein B	4e-31	PREDICTED: TNF receptor-associated factor 2	Danio rerio
asx1.1_ox1.0.loc.35997	up	1.79	x2	NA	NA	NA	NA
asx1.1_ox1.0.loc.30449	up	1.78	x1_2	Tetratricopeptide repeat domain 26	0	intraflagellar transport protein 56 isoform 5	Homo sapiens
asx1.1_ox1.0.loc.10885	up	1.78	x1_2	Hypothetical transcript	1e-22	uncharacterized protein Dmel_CG34231	Drosophila melanogaster
asx1.1_ox1.0.loc.29113	up	1.78	x2_ins	Dmx-like 2	1e-48	dmX-like protein 2 isoform 3	Homo sapiens
asx1.1_ox1.0.loc.10665	up	1.78	x2	Homeobox protein SIX1	1e-111	Homeobox protein six1a	Danio rerio
asx1.1_ox1.0.loc.36686	up	1.78	xins	NA	NA	NA	NA
asx1.1_ox1.0.loc.15415	up	1.77	x1	Neprilysin	3e-49	PREDICTED: endothelin-converting enzyme 2 isoform X2	Danio rerio
asx1.1_ox1.0.loc.30502	up	1.77	x2	Palmitoyltransferase	2e-36	PREDICTED: probable palmitoyltransferase ZDHHC12	Danio rerio
asx1.1_ox1.0.loc.25682	up	1.77	x2	Innexin	6e-24	Innexin	Caenorhabditis elegans
asx1.1_ox1.0.loc.03948	up	1.77	x0	NA	NA	NA	NA
asx1.1_ox1.0.loc.31044	up	1.76	x2_ins	Putative cadherin	2e-54	protocadherin-1 precursor	Mus musculus
asx1.1_ox1.0.loc.29477	up	1.76	x2	NA	NA	NA	NA
asx1.1_ox1.0.loc.28207	up	1.75	x2	Slc25a-11	2e-59	uncharacterized protein LOC393728	Danio rerio
asx1.1_ox1.0.loc.20112	up	1.75	x1_2	Usf protein	2e-08	upstream stimulatory factor, partial	Homo sapiens
asx1.1_ox1.0.loc.08814	up	1.74	x1_2	Putative methyltransferase	8e-43	Protein-lysine N-methyltransferase Mettl10	Mus musculus
asx1.1_ox1.0.loc.32032	up	1.74	x2	Metallophosphoesterase domain-containing protein 1	5e-14	PREDICTED: metallophosphoesterase domain-containing protein 1 isoform X2	Mus musculus
asx1.1_ox1.0.loc.36331	up	1.74	x2	Cyclin-related protein FAM58A; AltName: Full	8e-29	Cyclin-related protein FAM58B	Mus musculus
asx1.1_ox1.0.loc.02484	up	1.74	x2	DNA polymerase subunit gamma	5e-15	PREDICTED: DNA polymerase subunit gamma-1 isoform X4	Mus musculus
asx1.1_ox1.0.loc.02961	up	1.74	x2	NA	NA	NA	NA
asx1.1_ox1.0.loc.13866	up	1.74	x1_2	NA	NA	NA	NA
asx1.1_ox1.0.loc.18086	up	1.74	x1	NA	NA	NA	NA
asx1.1_ox1.0.loc.23272	up	1.73	xins	Threonine synthase-like 2	2e-45	PREDICTED: threonine synthase-like 2 isoform X10	Homo sapiens
asx1.1_ox1.0.loc.02568	up	1.73	xins	ATP-dependent RNA helicase DHX8	3e-171	ATP-dependent RNA helicase DHX8 isoform 3	Homo sapiens
asx1.1_ox1.0.loc.28769	up	1.73	x1_2	NA	NA	NA	NA
asx1.1_ox1.0.loc.18900	up	1.73	x1_2	NA	NA	NA	NA
asx1.1_ox1.0.loc.28585	up	1.73	x2_ins	NA	NA	NA	NA
asx1.1_ox1.0.loc.17736	up	1.73	x2	NA	NA	NA	NA
asx1.1_ox1.0.loc.20087	up	1.73	x2_ins	NA	NA	NA	NA
asx1.1_ox1.0.loc.08120	up	1.72	x2_ins	Leucine-rich repeat protein soc-2 homolog	4e-11	Suppressor Of Clr	Caenorhabditis elegans
asx1.1_ox1.0.loc.25375	up	1.72	x2	Glycerate kinase	3e-45	glycerate kinase	Danio rerio
asx1.1_ox1.0.loc.29887	up	1.72	x2	NA	NA	NA	NA
asx1.1_ox1.0.loc.01636	up	1.71	x2_ins	Putative uncharacterized protein	7e-06	unnamed protein product, partial	Mus musculus
asx1.1_ox1.0.loc.14824	up	1.71	x2_ins	Predicted protein	7e-27	PREDICTED: serine/threonine-protein kinase PAK 3 isoform X5	Homo sapiens
asx1.1_ox1.0.loc.05697	up	1.71	x1	NA	NA	NA	NA
asx1.1_ox1.0.loc.05033	up	1.7	x2	Serine/threonine-protein kinase-transforming protein Rmil	4e-45	serine/threonine-protein kinase B-raf isoform 1	Danio rerio
asx1.1_ox1.0.loc.28226	up	1.7	x2	Glutathione S-transferase	4e-74	glutathione S-transferase Mu 4 isoform 1	Mus musculus
asx1.1_ox1.0.loc.19150	up	1.7	x2_ins	NA	NA	NA	NA
asx1.1_ox1.0.loc.23912	up	1.7	x1_2	NA	NA	NA	NA
asx1.1_ox1.0.loc.29196	up	1.7	x2	NA	NA	NA	NA
asx1.1_ox1.0.loc.15820	up	1.7	x1_2	NA	NA	NA	NA
asx1.1_ox1.0.loc.38400	up	1.7	x2	NA	NA	NA	NA
asx1.1_ox1.0.loc.22811	up	1.69	x2	Ornithine decarboxylase	5e-40	ornithine decarboxylase	Danio rerio
asx1.1_ox1.0.loc.05313	up	1.69	x1	Nuclear nucleic acid binding protein C1D	5e-12	PREDICTED: nuclear nucleic acid-binding protein C1D isoform X1	Mus musculus
asx1.1_ox1.0.loc.27629	up	1.69	x2	SET domain containing protein 3	5e-36	PREDICTED: histone-lysine N-methyltransferase setd3 isoform X7	Mus musculus
asx1.1_ox1.0.loc.02861	up	1.69	x1_2	Uncharacterized protein	1e-15	general transcription factor II-I repeat domain-containing protein 2A isoform 1	Homo sapiens
asx1.1_ox1.0.loc.03002	up	1.69	x2	NA	NA	NA	NA
asx1.1_ox1.0.loc.25759	up	1.68	x2	Bestrophin-3 (Vitelliform macular dystrophy 2-like protein 3)	9e-87	PREDICTED: bestrophin-3 isoform X3	Homo sapiens
asx1.1_ox1.0.loc.03798	up	1.68	x1_2	NA	NA	NA	NA
asx1.1_ox1.0.loc.13835	up	1.68	x1_2	NA	NA	NA	NA
asx1.1_ox1.0.loc.12040	up	1.67	x2	Polycomb complex protein BMI-1	2e-45	PREDICTED: polycomb group RING finger protein 2 isoform X1	Homo sapiens
asx1.1_ox1.0.loc.31643	up	1.67	x1_2	NA	NA	NA	NA
asx1.1_ox1.0.loc.00208	up	1.67	x2	NA	NA	NA	NA
asx1.1_ox1.0.loc.24931	up	1.66	x0	Histone H2B	1e-49	histone H2B	Drosophila melanogaster
asx1.1_ox1.0.loc.26804	up	1.66	x2	GK21409	0	PREDICTED: protein HID1 isoform X1	Homo sapiens
asx1.1_ox1.0.loc.00656	up	1.66	x2	Cyclin-dependent kinase 10	9e-77	cyclin-dependent kinase 10	Danio rerio
asx1.1_ox1.0.loc.28385	up	1.66	x2_ins	SH2 motif	2e-22	uncharacterized protein Dmel_CG43921, isoform C	Drosophila melanogaster
asx1.1_ox1.0.loc.33666	up	1.66	x2	Cyclin-I	1e-13	cyclin-G2	Danio rerio
asx1.1_ox1.0.loc.29731	up	1.65	x0	Uncharacterized protein	2e-82	PREDICTED: cilia- and flagella-associated protein 99	Danio rerio
asx1.1_ox1.0.loc.35562	up	1.65	x2	Importin 11 (RanBP11)	4e-10	PREDICTED: importin-11 isoform X6	Mus musculus
asx1.1_ox1.0.loc.27872	up	1.65	x1	U6 snRNA associated protein	2e-20	CG9344	Drosophila melanogaster
asx1.1_ox1.0.loc.05779	up	1.65	x2	Fzd-4-3	9e-95	frizzled-4 precursor	Homo sapiens
asx1.1_ox1.0.loc.31645	up	1.64	x2	CyclinG-like protein	2e-12	phosphatidylinositol N-acetylglucosaminyltransferase subunit P	Danio rerio
asx1.1_ox1.0.loc.32186	up	1.64	x2	Furin-like protease 2	9e-29	PREDICTED: proprotein convertase subtilisin/kexin type 5 isoform X3	Homo sapiens
asx1.1_ox1.0.loc.32933	up	1.64	x2	Mxi-1 protein	6e-06	PREDICTED: max dimerization protein 4	Danio rerio
asx1.1_ox1.0.loc.11943	up	1.63	x0	Putative gypsy-19-i xt 1p gypsy-19-i xt 1p from repbase	2e-08	Uncharacterized protein CELE_F34D10.6	Caenorhabditis elegans
asx1.1_ox1.0.loc.27088	up	1.63	x2	Uncharacterized protein	2e-10	PREDICTED: uncharacterized protein LOC103911933	Danio rerio
asx1.1_ox1.0.loc.26621	up	1.63	x2	Putative cytochrome c oxidase subunit vib/cox12	2e-10	uncharacterized protein Dmel_CG42376, isoform A	Drosophila melanogaster
asx1.1_ox1.0.loc.01892	up	1.63	x1_2	Cylindromatosis (Turban tumor syndrome)	9e-41	PREDICTED: ubiquitin carboxyl-terminal hydrolase CYLD isoform X2	Homo sapiens
asx1.1_ox1.0.loc.33133	up	1.63	x2	NA	NA	NA	NA
asx1.1_ox1.0.loc.01527	up	1.62	x2	YDAC	1e-20	uncharacterized protein LOC100005854	Danio rerio
asx1.1_ox1.0.loc.30036	up	1.62	x1_2	WD repeat-containing protein 81	5e-67	PREDICTED: WD repeat-containing protein 81	Danio rerio
asx1.1_ox1.0.loc.13300	up	1.61	x1_2	OTU domain-containing protein 7A	4e-39	PREDICTED: OTU domain-containing protein 7B isoform X2	Mus musculus
asx1.1_ox1.0.loc.04672	up	1.61	x2	Family S12 unassigned peptidase (S12 family)	3e-14	beta-LACTamase domain containing	Caenorhabditis elegans
asx1.1_ox1.0.loc.08067	up	1.61	x2	Mitogen-activated protein kinase kinase kinase 15	0	PREDICTED: mitogen-activated protein kinase kinase kinase 5 isoform X1	Mus musculus
asx1.1_ox1.0.loc.26279	up	1.61	x1_2	NA	NA	NA	NA
asx1.1_ox1.0.loc.14440	up	1.61	x0	NA	NA	NA	NA
asx1.1_ox1.0.loc.20384	up	1.61	x0	NA	NA	NA	NA
asx1.1_ox1.0.loc.05248	up	1.61	x2	NA	NA	NA	NA
asx1.1_ox1.0.loc.28560	up	1.6	x1_2	GTP-binding protein 6	8e-24	PREDICTED: putative GTP-binding protein 6 isoform X2	Homo sapiens
asx1.1_ox1.0.loc.15435	up	1.6	x2	Acid trehalase-like protein 1; EC	6e-18	Acid trehalase-like protein 1	Mus musculus
asx1.1_ox1.0.loc.02315	up	1.6	x0	NFX1-type zinc finger-containing protein 1	2e-154	NFX1-type zinc finger-containing protein 1 isoform a	Mus musculus
asx1.1_ox1.0.loc.15631	up	1.6	x1	NA	NA	NA	NA
asx1.1_ox1.0.loc.11619	up	1.6	x0	NA	NA	NA	NA
asx1.1_ox1.0.loc.18274	up	1.59	x2_ins	Inositol 1,4,5-trisphosphate receptor type 1	3e-48	PREDICTED: inositol 1,4,5-trisphosphate receptor type 2	Danio rerio
asx1.1_ox1.0.loc.08749	up	1.59	x1_2	Caskin-1	5e-09	PREDICTED: ankyrin repeat and SAM domain-containing protein 1A isoform X4	Mus musculus
asx1.1_ox1.0.loc.34239	up	1.59	x2	AAEL014763-PB	7e-14	TGF-beta-activated kinase 1 and MAP3K7-binding protein 1	Mus musculus
asx1.1_ox1.0.loc.13272	up	1.59	x2_ins	Myeloid leukemia factor 1	1e-17	Myelodysplasia/myeloid leukemia factor, isoform B	Drosophila melanogaster
asx1.1_ox1.0.loc.29139	up	1.59	x1	DNA2-like helicase	2e-125	PREDICTED: DNA replication ATP-dependent helicase/nuclease DNA2	Danio rerio
asx1.1_ox1.0.loc.05622	up	1.59	x1_2	ADP-ribosylation factor 1	2e-44	ADP ribosylation factor at 79F, isoform B	Drosophila melanogaster
asx1.1_ox1.0.loc.09217	up	1.59	x1_2	Serine/threonine-protein phosphatase 2A activator	2e-79	serine/threonine-protein phosphatase 2A activator	Mus musculus
asx1.1_ox1.0.loc.06677	up	1.59	x2	NA	NA	NA	NA
asx1.1_ox1.0.loc.16199	up	1.59	x2	NA	NA	NA	NA
asx1.1_ox1.0.loc.27565	up	1.58	x2	Helicase SANT associated DNA binding	9e-12	Helicase ssl-1	Caenorhabditis elegans
asx1.1_ox1.0.loc.07419	up	1.58	x2	Putative e3 ubiquitin ligase	6e-35	PREDICTED: E3 ubiquitin-protein ligase RNF123 isoform X2	Mus musculus
asx1.1_ox1.0.loc.26490	up	1.58	x0	Prolyl 4-hydroxylase subunit alpha-2	9e-136	prolyl-4-hydroxylase-alpha EFB	Drosophila melanogaster
asx1.1_ox1.0.loc.03578	up	1.58	x1_2	Predicted protein	4e-21	PREDICTED: mitogen-activated protein kinase kinase kinase 19	Danio rerio
asx1.1_ox1.0.loc.37669	up	1.58	x1_2	Uncharacterized protein C3orf63-like protein	2e-07	PREDICTED: protein FAM208B isoform X2	Danio rerio
asx1.1_ox1.0.loc.30746	up	1.58	x1_2	NA	NA	NA	NA
asx1.1_ox1.0.loc.34001	up	1.57	x2	Zinc finger, C3HC4 type	7e-20	MARCH (Membrane-Associated Ring finger (C3HC4)) homolog	Caenorhabditis elegans
asx1.1_ox1.0.loc.05050	up	1.57	x2	Signal peptidase complex subunit	1e-45	PREDICTED: signal peptidase complex subunit 2 isoform X1	Mus musculus
asx1.1_ox1.0.loc.34448	up	1.56	x2	Protein ERGIC-53	9e-34	PREDICTED: protein ERGIC-53	Danio rerio
asx1.1_ox1.0.loc.23858	up	1.56	x0	Slit-2	5e-08	Leucine-rich repeat-containing protein 4B	Mus musculus
asx1.1_ox1.0.loc.11440	up	1.56	xins	AGAP006360-PA-like protein	0	CG9674, isoform F	Drosophila melanogaster
asx1.1_ox1.0.loc.36540	up	1.55	x2	Uncharacterized protein	6e-17	si:dkey-261j4.5	Danio rerio
asx1.1_ox1.0.loc.32115	up	1.55	x2	Bifunctional heparan sulfate N-deacetylase/N-sulfotransferase 1; EC	0	sulfateless, isoform A	Drosophila melanogaster
asx1.1_ox1.0.loc.12811	up	1.54	x2_ins	Ubiquitin carboxyl-terminal hydrolase CYLD	2e-39	cylindromatosis ortholog, isoform B	Drosophila melanogaster
asx1.1_ox1.0.loc.36860	up	1.54	x1_2	Putative rho guanine nucleotide exchange factor cdep	4e-20	PREDICTED: protein 4.1 isoform X32	Homo sapiens
asx1.1_ox1.0.loc.16514	up	1.54	x0	Hypothetical transcript	8e-13	PREDICTED: zinc finger CCCH domain-containing protein 6	Danio rerio
asx1.1_ox1.0.loc.28354	up	1.54	x2	JUNLI-1	6e-16	translocon-associated protein subunit delta precursor	Danio rerio
asx1.1_ox1.0.loc.30571	up	1.54	x2	NA	NA	NA	NA
asx1.1_ox1.0.loc.25730	up	1.53	x2	NA	NA	NA	NA
asx1.1_ox1.0.loc.23925	up	1.53	x1_2	NA	NA	NA	NA
asx1.1_ox1.0.loc.08613	up	1.53	x1_2	NA	NA	NA	NA
asx1.1_ox1.0.loc.37186	up	1.52	x1_2	TBC1 domain family member 13	4e-21	PREDICTED: TBC1 domain family member 13 isoform X3	Mus musculus
asx1.1_ox1.0.loc.21397	up	1.52	x0	JNK-interacting protein 3-like Protein	4e-35	unnamed protein product, partial	Mus musculus
asx1.1_ox1.0.loc.15969	up	1.52	x1_2	Ubiquitin carboxyl-terminal hydrolase 34	1e-06	puffyeye, isoform H	Drosophila melanogaster
asx1.1_ox1.0.loc.00751	up	1.52	x2	Putative mitochondrial aspartate/glutamate carrier protein	1e-106	CG4662, isoform C	Drosophila melanogaster
asx1.1_ox1.0.loc.37651	up	1.52	x1_2	TNF receptor-associated factor-2-like protein A	8e-14	PREDICTED: TNF receptor-associated factor 6 isoform X1	Homo sapiens
asx1.1_ox1.0.loc.26478	up	1.51	x0	Mitogen-activated protein kinase	1e-84	Mitogen-activated protein kinase	Caenorhabditis elegans
asx1.1_ox1.0.loc.00115	up	1.51	x2	Spase 12-subunit	3e-11	GM01169p, partial	Drosophila melanogaster
asx1.1_ox1.0.loc.35734	up	1.51	x1	Receptor protein-tyrosine kinase	5e-111	Receptor protein-tyrosine kinase	Caenorhabditis elegans
asx1.1_ox1.0.loc.31606	up	1.51	x1_2	Kinesin-like protein KIF26A	1e-45	PREDICTED: kinesin-like protein KIF26A isoform X1	Mus musculus
asx1.1_ox1.0.loc.08894	up	1.51	x2	Integrin alpha ps	2e-10	integrin alpha-5 isoform 1 preproprotein	Mus musculus
asx1.1_ox1.0.loc.08493	up	1.51	x2	Predicted protein	7e-130	ER membrane protein complex subunit 1 isoform 3 precursor	Homo sapiens
asx1.1_ox1.0.loc.12483	up	1.5	x1_2	TIA1-like protein	4e-25	PREDICTED: nucleolysin TIA-1 isoform X2	Homo sapiens
